# Supplementary material for: METTL3-mediated chromatin contacts promote stress granule phase separation through metabolic reprogramming during senescence
Source: Nat Commun. 2024 Jun 26;15:5410. doi: 10.1038/s41467-024-49745-5 (PMC11208586; doi:10.1038/s41467-024-49745-5)
Supplement: Supplementary file 4 — Supplementary Data 1 [file 41467_2024_49745_MOESM4_ESM.xlsx]

## Sheet: Supplementary Data 1
Supplementary Data 1 | List of primers used in the current study.
Application	Primer_name	Sequence (5'-3')
qPCR	HK2-qPCR-For1	GAGCCACCACTCACCCTACT
	HK2-qPCR-Rev1	CCAGGCATTCGGCAATGTG
	HK1-qPCR1-For	GCTCTCCGATGAAACTCTCATAG
	HK1-qPCR1-Rev	GGACCTTACGAATGTTGGCAA
	YTHDF1-qPCR-For	ACCTGTCCAGCTATTACCCG
	YTHDF1-qPCR-Rev	TGGTGAGGTATGGAATCGGAG
	YTHDF2-qPCR-For1	AGCCCCACTTCCTACCAGATG
	YTHDF2-qPCR-Rev1	TGAGAACTGTTATTTCCCCATGC
	YTHDF3-qPCR-For1	TCAGAGTAACAGCTATCCACCA
	YTHDF3-qPCR-Rev1	GGTTGTCAGATATGGCATAGGCT
	CDCA8-qPCR-For1	GAAGGGCAGTAGTCGGGTG
	CDCA8-qPCR-Rev1	TCACGGTCGAAGTCTTTCAGA
	CENPE-qPCR-For1	GATTCTGCCATACAAGGCTACAA
	CENPE-qPCR-Rev1	TGCCCTGGGTATAACTCCCAA
	ERCC6L-qPCR-For1	CTCTGGCTTGCTACTTTATCGAG
	ERCC6L-qPCR-Rev1	TGCATCAAACATACCGGAAAGG
	SMC2-qPCR-For1	TCTCAGGTTCGGGCTTCTAAT
	SMC2-qPCR-Rev1	CCTGTACTCTGGTGTTGTTGG
	YTHDC1-PCR-For	AACTGGTTTCTAAGCCACTGAGC
	YTHDC1-PCR-Rev	GGAGGCACTACTTGATAGACGA
3C-qPCR	HK2-3C-qPCR-For	GCATGTGTCAGCACAGAGTC
	HK2-3C-qPCR-Rev1	GAGTGCTCAAGGATTTGAGATG
	HK2-3C-qPCR-Rev2	AGACACTATTCTCAGCACAAG
	HK2-3C-qPCR-Rev3	CATTACGTACAACTGACCATTC
	HK2-3C-qPCR-Rev4	TGATACGACCGGAAGATGAC
	HK2 nopeaks control Rev	TCCTGGAGTTAGCTTGTTTATC
plasmid construction	HK2-pLJC6-homo-For	gattctagagctagggatccatgattgcctcgcatctgcttg
	HK2-pLJC6-homo-Rev	ggttgattgtcgacgaattcttacttgtcatcgtcatccttgtaatcaatg
	HK2-D209A-For	GGTGAATGcCACAGTTGGGACCATGATGACCT
	HK2-D209A-Rev	CAACTGTGgCATTCACCACAGCCACAATGTCG
	HK2-D657A-For	gaacgccacagtcggaactatgatgacctgtggctttgaagaccct
	HK2-D657A-Rev	tagttccgactgtggcgttcaccacagcaaccacatccaggt
	seqprimer1-D209A	gcagagacgttgtggctctg
	seqprimer2-D657A	acgtggtgaccctgctgaag
	Hk2resistant-to-shHK2-1-mutant-For	CCGCAACATCCTAATAgatttcaccaagcgtggactactcttccga
	Hk2resistant-to-shHK2-1-mutant-Rev	aatcTATTAGGATGTTGCGGacaatctcacccaggtacattccact
