# Supplementary material for: METTL3-mediated chromatin contacts promote stress granule phase separation through metabolic reprogramming during senescence
Source: Nat Commun. 2024 Jun 26;15:5410. doi: 10.1038/s41467-024-49745-5 (PMC11208586; doi:10.1038/s41467-024-49745-5)
Supplement: Supplementary file 5 — Supplementary Data 2 [file 41467_2024_49745_MOESM5_ESM.xlsx]

## Sheet: Positive_Labeled_Metabolites
Checked	Name	Formula	Annot. Source: Predicted Compositions	Annot. Source: mzCloud Search	Annot. Source: Metabolika Search	Annot. Source: ChemSpider Search	Annot. Source: MassList Search	Annot. DeltaMass [Da]	Annot. DeltaMass [ppm]	Annotation MW	Calc. MW	m/z	RT [min]	Area (Max.)	# ChemSpider Results	# mzCloud Results	# Scan IDs (mzCloud)	# Metabolika Pathways	mzCloud Best Match	mzCloud Best Match Confidence	mzCloud Library Match: Autoprocessed	mzCloud Library Match: Reference	Metabolika Pathways	Mass List Match: MassList_85Gottlieb+MedronicA-092822	Labeling Status: Zhang_m22-L299_C12_Pool-FullMS-Inj3.raw (F14)	Labeling Status: Zhang_m22-L299_C12_Pool-FullMS-Inj4.raw (F25)	Labeling Status: Zhang_m22-L299_C12_Pool-FullMS-Inj5.raw (F36)	Labeling Status: Zhang_m22-L299_C12_Pool-FullMS-Inj6.raw (F47)	Labeling Status: Zhang_m22-L299_C12_Pro_1-S1.raw (F24)	Labeling Status: Zhang_m22-L299_C12_Pro_2-S2.raw (F27)	Labeling Status: Zhang_m22-L299_C12_Pro_3-S3.raw (F39)	Labeling Status: Zhang_m22-L299_C12_Sen_shctrl_1-S7.raw (F22)	Labeling Status: Zhang_m22-L299_C12_Sen_shctrl_2-S8.raw (F30)	Labeling Status: Zhang_m22-L299_C12_Sen_shctrl_3-S9.raw (F45)	Labeling Status: Zhang_m22-L299_C12_Sen_shHK2_1-S13.raw (F21)	Labeling Status: Zhang_m22-L299_C12_Sen_shHK2_2-S14.raw (F32)	Labeling Status: Zhang_m22-L299_C12_Sen_shHK2_3-S15.raw (F38)	Labeling Status: Zhang_m22-L299_C12_Sen_shHK2_MutHK2_1-S25.raw (F15)	Labeling Status: Zhang_m22-L299_C12_Sen_shHK2_MutHK2_2-S26.raw (F33)	Labeling Status: Zhang_m22-L299_C12_Sen_shHK2_MutHK2_3-S27.raw (F42)	Labeling Status: Zhang_m22-L299_C12_Sen_shHK2_WTHK2_1-S19.raw (F17)	Labeling Status: Zhang_m22-L299_C12_Sen_shHK2_WTHK2_2-S20.raw (F26)	Labeling Status: Zhang_m22-L299_C12_Sen_shHK2_WTHK2_3-S21.raw (F43)	Labeling Status: Zhang_m22-L299_C13_Pro_1-S4.raw (F18)	Labeling Status: Zhang_m22-L299_C13_Pro_2-S5.raw (F35)	Labeling Status: Zhang_m22-L299_C13_Pro_3-S6.raw (F40)	Labeling Status: Zhang_m22-L299_C13_Sen_shHK2_WTHK2_1-S22.raw (F19)	Labeling Status: Zhang_m22-L299_C13_Sen_shHK2_WTHK2_2-S23.raw (F28)	Labeling Status: Zhang_m22-L299_C13_Sen_shHK2_WTHK2_3-S24.raw (F46)
	Checked	Tags	Molecular Weight	RT [min]	FWHM [min]	Max. # MI	# Adducts	Area	Max. Exchange	Avg. Exchange	Rel. Exchange [%]	Status	Exchange Rate [%]: 0	Exchange Rate [%]: 43	Exchange Rate [%]: 44	Exchange Rate [%]: 45	Exchange Rate [%]: 46	Exchange Rate [%]: 47	Exchange Rate [%]: 48	Exchange Rate [%]: 49	Exchange Rate [%]: 50	Exchange Rate [%]: 51	Exchange Rate [%]: 52	Exchange Rate [%]: 53	Study File ID
	FALSE		145.11	7.877	0.14	2	1	2.02723e+08	7	0	0	No warnings	100												F20
	FALSE		145.11	7.898	0.137	2	1	1.70851e+08	7	0	0	No warnings	100												F37
	FALSE		145.11	7.886	0.134	2	1	1.67839e+08	7	0	0	No warnings	100												F23
	FALSE		145.11	7.888	0.123	2	1	1.66483e+08	7	0	0	No warnings	100												F32
	FALSE		145.11	7.898	0.13	2	1	1.5473e+08	7	0	0	No warnings	100												F34
	FALSE		145.11	7.889	0.136	2	1	1.52482e+08	7	0	0	No warnings	100												F31
	FALSE		145.11	7.887	0.127	2	1	1.44934e+08	7	0	0	No warnings	100												F21
	FALSE		145.11	7.884	0.128	2	1	1.41669e+08	7	0	0	No warnings	100												F15
	FALSE		145.11	7.877	0.121	1	1	1.38582e+08	7	0	0	No warnings	100												F42
	FALSE		145.11	7.897	0.131	2	1	1.27481e+08	7	0	0	No warnings	100												F43
	FALSE		145.11	7.893	0.133	2	1	1.26469e+08	7	0	0	No warnings	100												F38
	FALSE		145.11	7.887	0.127	2	1	1.25338e+08	7	0	0	No warnings	100												F33
	FALSE		145.11	7.886	0.125	2	1	1.17959e+08	7	0	0	No warnings	100												F26
	FALSE		145.11	7.888	0.133	2	1	1.14998e+08	7	0	0	No warnings	100												F41
	FALSE		145.11	7.893	0.128	2	1	1.13377e+08	7	0	0	No warnings	100												F47
	FALSE		145.11	7.886	0.123	2	1	1.11411e+08	7	0	0	No warnings	100												F36
	FALSE		145.11	7.879	0.133	1	1	1.07981e+08	7	0	0	No warnings	100												F28
	FALSE		145.11	7.897	0.124	2	1	1.04068e+08	7	0	0	No warnings	100												F17
	FALSE		145.11	7.88	0.129	2	1	1.04056e+08	7	0	0	No warnings	100												F25
	FALSE		145.11	7.882	0.131	2	1	1.03795e+08	7	0	0	No warnings	100												F14
	FALSE		145.11	7.86	0.135	2	1	1.00869e+08	7	0	0	No warnings	100												F45
	FALSE		145.11	7.89	0.115	2	1	9.17348e+07	7	0	0	No warnings	100												F46
	FALSE		145.11	7.882	0.119	2	1	9.00352e+07	7	0	0	No warnings	100												F19
	FALSE		145.11	7.874	0.125	1	1	7.77176e+07	7	0	0	No warnings	100												F35
	FALSE		145.11	7.873	0.132	2	1	7.67791e+07	7	0	0	No warnings	100												F16
	FALSE		145.11	7.888	0.128	2	1	7.65423e+07	7	0	0	No warnings	100												F30
	FALSE		145.11	7.9	0.117	1	1	7.60585e+07	7	0	0	No warnings	100												F18
	FALSE		145.11	7.872	0.132	2	1	7.51623e+07	7	0	0	No warnings	100												F40
	FALSE		145.11	7.882	0.131	2	1	7.30301e+07	7	0	0	No warnings	100												F22
	FALSE		145.11	7.877	0.13	1	1	6.92025e+07	7	0	0	No warnings	100												F39
	FALSE		145.11	7.9	0.12	1	1	6.35387e+07	7	0	0	No warnings	100												F44
	FALSE		145.11	7.885	0.131	2	1	6.26879e+07	7	0	0	No warnings	100												F29
	FALSE		145.11	7.897	0.125	1	1	5.73835e+07	7	0	0	No warnings	100												F27
	FALSE		145.11	7.889	0.134	2	1	5.7134e+07	7	0	0	No warnings	100												F24
	FALSE		145.11	7.847	0.175	1	1	1.71721e+06	7	0	0	No warnings	100												F2
	FALSE		145.11	8.223	0.274	1	1	1.33239e+06	7	0	0	No warnings	100												F4
	FALSE		145.11	8.058	0.154	1	1	1.20537e+06	7	0	0	No warnings	100												F8
	FALSE		145.11	7.458	0.314	1	1	866647	7	0	0	No warnings	100												F9
	FALSE		145.11	7.895	0.128	1	1	689017	7	0	0	No warnings	100												F3
	FALSE		145.11	7.791	0.199	1	1	608630	7	0	0	No warnings	100												F5
	FALSE		145.11	8.048	0.145	1	1	472951	7	0	0	No warnings	100												F6
	Checked	Tags	Molecular Weight	RT [min]	FWHM [min]	Max. # MI	# Adducts	Area	Max. Exchange	Avg. Exchange	Rel. Exchange [%]	Status	Exchange Rate [%]: 0	Exchange Rate [%]: 43	Exchange Rate [%]: 44	Exchange Rate [%]: 45	Exchange Rate [%]: 46	Exchange Rate [%]: 47	Exchange Rate [%]: 48	Exchange Rate [%]: 49	Exchange Rate [%]: 50	Exchange Rate [%]: 51	Exchange Rate [%]: 52	Exchange Rate [%]: 53	Study File ID
	FALSE		135.055	4.216	0.234	1	1	7.66817e+07	5	0	0	No warnings	100												F20
	FALSE		135.055	4.234	0.206	1	1	7.05492e+07	5	0	0	No warnings	100												F47
	FALSE		135.055	4.216	0.234	2	1	6.55677e+07	5	0	0	No warnings	100												F37
	FALSE		135.055	4.188	0.218	1	1	6.17028e+07	5	0	0	No warnings	100												F32
	FALSE		135.055	4.203	0.229	1	1	6.03672e+07	5	0	0	No warnings	100												F31
	FALSE		135.055	4.167	0.229	1	1	5.67311e+07	5	0	0	No warnings	100												F36
	FALSE		135.055	4.201	0.234	1	1	5.32196e+07	5	0	0	No warnings	100												F23
	FALSE		135.055	4.17	0.231	1	1	4.89878e+07	5	0	0	No warnings	100												F21
	FALSE		135.055	4.203	0.22	1	1	4.72993e+07	5	0	0	No warnings	100												F34
	FALSE		135.055	4.189	0.229	1	1	4.72882e+07	5	0	0	No warnings	100												F38
	FALSE		135.055	4.17	0.226	1	1	4.51819e+07	5	0	0	No warnings	100												F42
	FALSE		135.055	4.189	0.235	1	1	4.40865e+07	5	0	0	No warnings	100												F33
	FALSE		135.055	4.186	0.213	1	1	4.28113e+07	5	0	0	No warnings	100												F25
	FALSE		135.055	4.212	0.217	1	1	4.26709e+07	5	0	0	No warnings	100												F45
	FALSE		135.055	4.192	0.24	1	1	4.26697e+07	5	0	0	No warnings	100												F41
	FALSE		135.055	4.186	0.248	1	1	3.7318e+07	5	0	0	No warnings	100												F43
	FALSE		135.055	4.208	0.232	1	1	3.63026e+07	5	0	0	No warnings	100												F15
	FALSE		135.055	4.245	0.221	1	1	3.57164e+07	5	0	0	No warnings	100												F16
	FALSE		135.055	4.196	0.207	1	1	3.32346e+07	5	0	0	No warnings	100												F14
	FALSE		135.055	4.246	0.225	1	1	3.23073e+07	5	0	0	No warnings	100												F22
	FALSE		135.055	4.19	0.208	1	1	3.22401e+07	5	0	0	No warnings	100												F26
	FALSE		135.055	4.257	0.221	1	1	2.99947e+07	5	0	0	No warnings	100												F29
	FALSE		135.055	4.218	0.199	1	1	2.99525e+07	5	0	0	No warnings	100												F44
	FALSE		135.055	4.189	0.233	1	1	2.86867e+07	5	0	0	No warnings	100												F17
	FALSE		135.055	4.238	0.198	1	1	2.76704e+07	5	0	0	No warnings	100												F46
	FALSE		135.055	4.18	0.218	1	1	2.46921e+07	5	0	0	No warnings	100												F28
	FALSE		135.055	4.232	0.224	1	1	2.46728e+07	5	0	0	No warnings	100												F19
	FALSE		135.055	4.187	0.229	1	1	2.41123e+07	5	0	0	No warnings	100												F40
	FALSE		135.055	4.171	0.205	1	1	2.36776e+07	5	0	0	No warnings	100												F30
	FALSE		135.055	4.187	0.226	2	1	2.36514e+07	5	0	0	No warnings	100												F18
	FALSE		135.055	4.181	0.216	1	1	2.27756e+07	5	0	0	No warnings	100												F35
	FALSE		135.055	4.185	0.228	1	1	2.20324e+07	5	0	0	No warnings	100												F39
	FALSE		135.055	4.206	0.219	1	1	1.79454e+07	5	0	0	No warnings	100												F24
	FALSE		135.055	4.203	0.214	1	1	1.46329e+07	5	0	0	No warnings	100												F27
	FALSE		135.055	4.192	0.191	2	1	1.34771e+07	5	0	0	No warnings	100												F2
	FALSE		135.055	4.224	0.211	1	1	7.26321e+06	5	0	0	No warnings	100												F3
	FALSE		135.055	3.999	0.226	1	1	6.55851e+06	5	0	0	No warnings	100												F4
	FALSE		135.055	4.162	0.207	1	1	5.67323e+06	5	0	0	No warnings	100												F8
	FALSE		135.055	4.157	0.2	1	1	4.80279e+06	5	0	0	No warnings	100												F5
	FALSE		135.055	4.235	0.253	1	1	3.93358e+06	5	0	0	No warnings	100												F7
	FALSE		135.055	4.315	0.198	1	1	2.64377e+06	5	0	0	No warnings	100												F9
	FALSE		135.055	4.205	0.247	1	1	2.43167e+06	5	0	0	No warnings	100												F6
FALSE	Adenosine	C10 H13 N5 O4	Full match	Full match	Full match	Not the top hit	Full match	-9e-05	-0.34	267.097	267.097	268.104	4.159	3.14136e+08	7	1	1	5	88.4	9.4	No matches found	Single match found	Superpathway of purine nucleotide salvage;Other	Single match found	No warnings	No warnings	No warnings	No warnings	No warnings	No warnings	No warnings	No warnings	No warnings	No warnings	No warnings	No warnings	No warnings	No warnings	No warnings	No warnings	No warnings	No warnings	No warnings	No warnings	No warnings	Irregular exchange	Irregular exchange	No warnings	No warnings
	Checked	Tags	Molecular Weight	RT [min]	FWHM [min]	Max. # MI	# Adducts	Area	Max. Exchange	Avg. Exchange	Rel. Exchange [%]	Status	Exchange Rate [%]: 0	Exchange Rate [%]: 43	Exchange Rate [%]: 44	Exchange Rate [%]: 45	Exchange Rate [%]: 46	Exchange Rate [%]: 47	Exchange Rate [%]: 48	Exchange Rate [%]: 49	Exchange Rate [%]: 50	Exchange Rate [%]: 51	Exchange Rate [%]: 52	Exchange Rate [%]: 53	Study File ID
	FALSE		267.097	4.162	0.226	2	1	3.14136e+08	10	0	0.00120988	No warnings	99.9988												F32
	FALSE		267.097	4.149	0.233	5	1	3.09261e+08	10	0.2	1.6219	No warnings	96.6531												F20
	FALSE		267.097	4.163	0.22	4	1	2.60443e+08	10	0.2	1.67118	No warnings	96.6097												F31
	FALSE		267.097	4.153	0.201	2	1	2.47879e+08	10	0	0.0023916	No warnings	99.9976												F21
	FALSE		267.097	4.165	0.214	5	1	2.41979e+08	10	0.2	1.85983	No warnings	96.2242												F23
	FALSE		267.097	4.15	0.215	4	1	2.21826e+08	10	0.2	1.81146	No warnings	96.3145												F37
	FALSE		267.097	4.16	0.208	2	1	2.15382e+08	10	0	0	No warnings	100												F33
	FALSE		267.097	4.152	0.224	2	1	2.10052e+08	10	0	0.00134291	No warnings	99.9987												F38
	FALSE		267.097	4.166	0.212	4	1	2.00208e+08	10	0.2	1.79681	No warnings	96.3534												F34
	FALSE		267.097	4.165	0.236	2	1	1.86891e+08	10	0	0	No warnings	100												F43
	FALSE		267.097	4.164	0.22	2	1	1.74719e+08	10	0	0.00193963	No warnings	99.9981												F42
	FALSE		267.097	4.159	0.22	3	1	1.7154e+08	10	0.1	1.36925	No warnings	97.2293												F41
	FALSE		267.097	4.16	0.207	2	1	1.70695e+08	10	0	0.00287871	No warnings	99.9971												F47
	FALSE		267.097	4.134	0.217	2	1	1.62472e+08	10	0	0.00292466	No warnings	99.9971												F15
	FALSE		267.097	4.143	0.211	2	1	1.49082e+08	10	0	0.0010454	No warnings	99.999												F36
	FALSE		267.097	4.164	0.212	2	1	1.41677e+08	10	0	0.00312158	No warnings	99.9969												F26
	FALSE		267.097	4.147	0.198	2	1	1.41539e+08	10	0	0.00149193	No warnings	99.9985												F17
	FALSE		267.097	4.159	0.221	2	1	1.39323e+08	10	0	0.00127617	No warnings	99.9987												F25
	FALSE		267.097	4.162	0.224	2	1	1.21955e+08	10	0	0.00123662	No warnings	99.9988												F14
	FALSE		267.097	4.152	0.213	3	1	1.17469e+08	10	0.2	2.35533	No warnings	95.2893												F18
	FALSE		267.097	4.145	0.235	3	1	1.12363e+08	10	0	0.00752197	No warnings	99.9925												F45
	FALSE		267.097	4.161	0.204	4	1	1.06191e+08	10	0.3	2.66066	Irregular exchange	94.4697												F19
	FALSE		267.097	4.151	0.21	4	1	1.01528e+08	10	0.2	2.24959	No warnings	95.4034												F28
	FALSE		267.097	4.139	0.195	3	1	1.00136e+08	10	0.3	2.60385	Irregular exchange	94.7555												F40
	FALSE		267.097	4.139	0.203	2	1	9.96869e+07	10	0	0.00281788	No warnings	99.9972												F22
	FALSE		267.097	4.148	0.199	4	1	9.43244e+07	10	0.3	2.67195	Irregular exchange	94.6561												F16
	FALSE		267.097	4.146	0.233	3	1	9.24295e+07	10	0.2	2.11168	No warnings	95.785												F35
	FALSE		267.097	4.156	0.212	2	1	7.87811e+07	10	0	0.00239463	No warnings	99.9976												F39
	FALSE		267.097	4.149	0.209	2	1	7.62541e+07	10	0	0	No warnings	100												F30
	FALSE		267.097	4.156	0.201	4	1	7.37795e+07	10	0.2	2.17558	No warnings	95.548												F46
	FALSE		267.097	4.15	0.223	3	1	6.40229e+07	10	0.2	2.25506	No warnings	95.4899												F29
	FALSE		267.097	4.157	0.234	3	1	6.37436e+07	10	0.3	2.56212	Irregular exchange	94.8758												F44
	FALSE		267.097	4.142	0.199	2	1	6.35526e+07	10	0	0	No warnings	100												F24
	FALSE		267.097	4.168	0.209	2	1	6.06183e+07	10	0	0	No warnings	100												F27
	FALSE		267.097	4.031	0.277	1	1	8.82476e+06	10	0	0	No warnings	100												F2
	FALSE		267.097	4.078	0.614	1	1	3.92373e+06	10	0	0	No warnings	100												F5
	FALSE		267.097	4.172	0.248	1	1	3.89079e+06	10	0	0	No warnings	100												F3
	FALSE		267.097	4.067	0.55	1	1	3.77653e+06	10	0	0	No warnings	100												F4
	FALSE		267.097	4.13	0.262	1	1	2.97888e+06	10	0	0	No warnings	100												F8
	FALSE		267.097	4.051	0.57	1	1	2.58593e+06	10	0	0	No warnings	100												F6
	FALSE		267.097	4.128	0.284	1	1	2.05637e+06	10	0	0	No warnings	100												F7
	FALSE		267.097	4.167	0.305	1	1	1.08271e+06	10	0	0	No warnings	100												F9
FALSE	Adenosine 5'-monophosphate	C10 H14 N5 O7 P	Full match	Full match	Full match	Full match	Full match	-0.00037	-1.08	347.063	347.063	348.07	8.793	3.26236e+08	9	2	1	93	93.1	9.7	No matches found	Multiple matches found	Superpathway of histidine, purine, and pyrimidine biosynthesis;Superpathway of purine nucleotide salvage;Superpathway of chorismate metabolism;Superpathway of indole-3-acetate conjugate biosynthesis;Adenosylcobalamin biosynthesis I (anaerobic);Adenosylcobalamin biosynthesis II (aerobic);Superpathway of purine nucleotides de novo biosynthesis I;Superpathway of purine nucleotides de novo biosynthes…	Single match found	No warnings	No warnings	No warnings	No warnings	No warnings	No warnings	No warnings	No warnings	No warnings	No warnings	No warnings	No warnings	No warnings	No warnings	No warnings	No warnings	No warnings	No warnings	No warnings	Irregular exchange	Irregular exchange	Irregular exchange	No warnings	No warnings	No warnings
	Checked	Tags	Molecular Weight	RT [min]	FWHM [min]	Max. # MI	# Adducts	Area	Max. Exchange	Avg. Exchange	Rel. Exchange [%]	Status	Exchange Rate [%]: 0	Exchange Rate [%]: 43	Exchange Rate [%]: 44	Exchange Rate [%]: 45	Exchange Rate [%]: 46	Exchange Rate [%]: 47	Exchange Rate [%]: 48	Exchange Rate [%]: 49	Exchange Rate [%]: 50	Exchange Rate [%]: 51	Exchange Rate [%]: 52	Exchange Rate [%]: 53	Study File ID
	FALSE		347.063	8.782	0.107	3	1	3.26236e+08	10	0.3	2.91794	Irregular exchange	94.1641												F40
	FALSE		347.063	8.797	0.115	2	1	3.03611e+08	10	0	0	No warnings	100												F39
	FALSE		347.063	8.789	0.109	3	1	2.72406e+08	10	0.3	2.78431	Irregular exchange	94.4314												F35
	FALSE		347.063	8.799	0.11	4	1	2.35408e+08	10	0.2	2.42001	Irregular exchange	95.16												F18
	FALSE		347.063	8.793	0.116	2	1	2.08815e+08	10	0	0	No warnings	100												F27
	FALSE		347.063	8.791	0.109	3	1	1.69453e+08	10	0.1	1.13495	No warnings	97.7301												F20
	FALSE		347.063	8.802	0.108	2	1	1.65161e+08	10	0	0	No warnings	100												F14
	FALSE		347.063	8.796	0.109	2	1	1.49587e+08	10	0	0	No warnings	100												F25
	FALSE		347.063	8.807	0.124	2	1	1.46153e+08	10	0	0	No warnings	100												F15
	FALSE		347.063	8.795	0.118	3	1	1.44958e+08	10	0	0	No warnings	100												F22
	FALSE		347.063	8.786	0.102	2	1	1.381e+08	10	0	0	No warnings	100												F36
	FALSE		347.063	8.791	0.111	2	1	1.34721e+08	10	0	0	No warnings	100												F47
	FALSE		347.063	8.783	0.106	2	1	1.34611e+08	10	0	0	No warnings	100												F42
	FALSE		347.063	8.795	0.11	2	1	1.34395e+08	10	0	0	No warnings	100												F24
	FALSE		347.063	8.781	0.105	2	1	1.30886e+08	10	0	0	No warnings	100												F33
	FALSE		347.063	8.795	0.116	2	1	1.30318e+08	10	0	0	No warnings	100												F30
	FALSE		347.063	8.799	0.129	2	1	1.20187e+08	10	0	0	No warnings	100												F45
	FALSE		347.063	8.774	0.117	3	1	1.16392e+08	10	0.1	0.827199	No warnings	98.3456												F23
	FALSE		347.063	8.783	0.114	2	1	1.12411e+08	10	0	0	No warnings	100												F32
	FALSE		347.063	8.793	0.115	2	1	1.04227e+08	10	0	0	No warnings	100												F38
	FALSE		347.063	8.799	0.109	2	1	1.00962e+08	10	0	0	No warnings	100												F21
	FALSE		347.063	8.783	0.115	2	1	9.32383e+07	10	0.2	1.52829	No warnings	96.9434												F34
	FALSE		347.063	8.786	0.112	3	1	8.28696e+07	10	0	0.366458	No warnings	99.2671												F37
	FALSE		347.063	8.779	0.107	2	1	7.93823e+07	10	0	0	No warnings	100												F31
	FALSE		347.063	8.794	0.135	3	1	7.12178e+07	10	0.2	2.28875	No warnings	95.4225												F29
	FALSE		347.063	8.787	0.135	3	1	7.06887e+07	10	0.3	2.64042	Irregular exchange	94.7192												F16
	FALSE		347.063	8.785	0.127	3	1	6.13817e+07	10	0.1	1.38043	No warnings	97.2391												F44
	FALSE		347.063	8.784	0.116	2	1	5.86341e+07	10	0	0	No warnings	100												F41
	FALSE		347.063	8.796	0.166	2	1	5.20176e+07	10	0	0	No warnings	100												F26
	FALSE		347.063	8.805	0.141	2	1	4.95313e+07	10	0	0	No warnings	100												F43
	FALSE		347.063	8.831	0.161	2	1	4.23424e+07	10	0	0	No warnings	100												F17
	FALSE		347.063	8.828	0.172	2	1	3.63439e+07	10	0	0	No warnings	100												F28
	FALSE		347.063	8.811	0.136	2	1	3.44734e+07	10	0	0	No warnings	100												F19
	FALSE		347.063	8.79	0.118	1	1	3.32522e+07	10	0	0	No warnings	100												F46
	FALSE		347.063	8.768	0.131	1	1	3.15944e+06	10	0	0	No warnings	100												F2
	FALSE		347.063	8.761	0.105	1	1	1.07486e+06	10	0	0	No warnings	100												F3
	FALSE		347.063	8.767	0.134	1	1	515366	10	0	0	No warnings	100												F5
	FALSE		347.063	8.776	0.092	1	1	443396	10	0	0	No warnings	100												F4
	FALSE		347.063	8.778	0.042	1	1	154057	10	0	0	No warnings	100												F6
	FALSE		347.063	8.784	0.042	1	1	94469.1	10	0	0	No warnings	100												F8
FALSE	Adenosine diphosphate (ADP)	C10 H15 N5 O10 P2	Full match	Full match	Full match	Full match	Full match	-0.00017	-0.4	427.029	427.029	428.037	9.873	2.9472e+08	5	1	1	167	85.2	9.3	No matches found	Single match found	Superpathway of histidine, purine, and pyrimidine biosynthesis;Superpathway of purine nucleotide salvage;Superpathway of chorismate metabolism;Superpathway of butirocin biosynthesis;Superpathway of aromatic amino acid biosynthesis;Superpathway of L-lysine degradation;Adenosylcobalamin biosynthesis I (anaerobic);Adenosylcobalamin biosynthesis II (aerobic);Superpathway of purine nucleotides de novo…	Single match found	No warnings	No warnings	No warnings	No warnings	No warnings	No warnings	No warnings	No warnings	No warnings	No warnings	No warnings	No warnings	No warnings	No warnings	No warnings	No warnings	No warnings	No warnings	No warnings	Irregular exchange	Irregular exchange	Irregular exchange	Irregular exchange	Irregular exchange	Irregular exchange
	Checked	Tags	Molecular Weight	RT [min]	FWHM [min]	Max. # MI	# Adducts	Area	Max. Exchange	Avg. Exchange	Rel. Exchange [%]	Status	Exchange Rate [%]: 0	Exchange Rate [%]: 43	Exchange Rate [%]: 44	Exchange Rate [%]: 45	Exchange Rate [%]: 46	Exchange Rate [%]: 47	Exchange Rate [%]: 48	Exchange Rate [%]: 49	Exchange Rate [%]: 50	Exchange Rate [%]: 51	Exchange Rate [%]: 52	Exchange Rate [%]: 53	Study File ID
	FALSE		427.029	9.879	0.116	5	1	2.9472e+08	10	0.2	1.73392	No warnings	96.5322												F20
	FALSE		427.029	9.876	0.127	2	1	2.815e+08	10	0	0	No warnings	100												F32
	FALSE		427.029	9.884	0.118	2	1	2.55816e+08	10	0	0	No warnings	100												F21
	FALSE		427.029	9.877	0.117	2	1	2.09508e+08	10	0	0	No warnings	100												F38
	FALSE		427.029	9.869	0.117	3	1	2.03998e+08	10	0.2	1.59016	No warnings	96.8113												F31
	FALSE		427.029	9.883	0.119	2	1	1.87611e+08	10	0	0	No warnings	100												F15
	FALSE		427.029	9.866	0.117	4	1	1.70382e+08	10	0.2	2.00266	No warnings	95.9947												F23
	FALSE		427.029	9.864	0.114	2	1	1.69082e+08	10	0	0	No warnings	100												F42
	FALSE		427.029	9.88	0.124	2	1	1.68013e+08	10	0	0	No warnings	100												F47
	FALSE		427.029	9.882	0.114	4	1	1.54118e+08	10	0.2	1.62433	No warnings	96.7513												F41
	FALSE		427.029	9.881	0.116	2	1	1.52724e+08	10	0	0	No warnings	100												F25
	FALSE		427.029	9.888	0.117	2	1	1.51862e+08	10	0	0	No warnings	100												F14
	FALSE		427.029	9.874	0.116	2	1	1.48904e+08	10	0	0	No warnings	100												F36
	FALSE		427.029	9.86	0.125	2	1	1.45111e+08	10	0	0	No warnings	100												F39
	FALSE		427.029	9.882	0.11	2	1	1.4195e+08	10	0	0	No warnings	100												F24
	FALSE		427.029	9.869	0.12	2	1	1.41682e+08	10	0	0	No warnings	100												F43
	FALSE		427.029	9.879	0.117	4	1	1.40667e+08	10	0.2	2.49114	Irregular exchange	95.0177												F35
	FALSE		427.029	9.869	0.123	5	1	1.38753e+08	10	0.3	2.5273	Irregular exchange	94.9454												F18
	FALSE		427.029	9.868	0.116	5	1	1.3756e+08	10	0.2	1.96859	No warnings	96.0628												F34
	FALSE		427.029	9.877	0.115	4	1	1.37386e+08	10	0.3	2.91442	Irregular exchange	94.1331												F40
	FALSE		427.029	9.871	0.117	2	1	1.37029e+08	10	0	0	No warnings	100												F26
	FALSE		427.029	9.88	0.112	2	1	1.31914e+08	10	0	0	No warnings	100												F27
	FALSE		427.029	9.877	0.119	3	1	1.25698e+08	10	0.2	1.87525	No warnings	96.2495												F37
	FALSE		427.029	9.868	0.114	2	1	1.24473e+08	10	0	0	No warnings	100												F17
	FALSE		427.029	9.868	0.109	2	1	1.20813e+08	10	0	0	No warnings	100												F33
	FALSE		427.029	9.866	0.115	2	1	1.1762e+08	10	0	0	No warnings	100												F22
	FALSE		427.029	9.884	0.114	2	1	1.17291e+08	10	0	0	No warnings	100												F45
	FALSE		427.029	9.859	0.121	2	1	1.05726e+08	10	0	0	No warnings	100												F30
	FALSE		427.029	9.888	0.121	4	1	1.05098e+08	10	0.3	3.44512	Irregular exchange	93.1098												F16
	FALSE		427.029	9.878	0.11	5	1	8.70981e+07	10	0.3	3.28434	Irregular exchange	93.4087												F29
	FALSE		427.029	9.885	0.119	4	1	7.93489e+07	10	0.3	2.86067	Irregular exchange	94.1796												F28
	FALSE		427.029	9.892	0.11	5	1	7.09e+07	10	0.3	3.03211	Irregular exchange	93.7965												F46
	FALSE		427.029	9.882	0.117	4	1	6.3622e+07	10	0.3	3.30797	Irregular exchange	93.3832												F44
	FALSE		427.029	9.899	0.113	4	1	6.21846e+07	10	0.3	3.07431	Irregular exchange	93.5852												F19
	FALSE		427.029	9.883	0.127	1	1	534101	10	0	0	No warnings	100												F2
FALSE	Adenosine triphosphate (ATP)	C10 H16 N5 O13 P3	Full match	Full match	Full match	Full match	Full match	-2e-05	-0.04	506.996	506.996	508.003	10.636	4.4857e+08	5	1	1	208	90.6	58.1	No matches found	Single match found	Superpathway of histidine, purine, and pyrimidine biosynthesis;Superpathway of purine nucleotide salvage;Superpathway of chorismate metabolism;Superpathway of butirocin biosynthesis;Superpathway of aromatic amino acid biosynthesis;Superpathway of indole-3-acetate conjugate biosynthesis;Superpathway of L-lysine degradation;Adenosylcobalamin biosynthesis I (anaerobic);Adenosylcobalamin biosynthesis…	Single match found	No warnings	No warnings	No warnings	No warnings	No warnings	No warnings	No warnings	No warnings	No warnings	No warnings	No warnings	No warnings	No warnings	No warnings	No warnings	No warnings	No warnings	No warnings	No warnings	Irregular exchange	No warnings	Irregular exchange	Irregular exchange	Irregular exchange	Irregular exchange
	Checked	Tags	Molecular Weight	RT [min]	FWHM [min]	Max. # MI	# Adducts	Area	Max. Exchange	Avg. Exchange	Rel. Exchange [%]	Status	Exchange Rate [%]: 0	Exchange Rate [%]: 43	Exchange Rate [%]: 44	Exchange Rate [%]: 45	Exchange Rate [%]: 46	Exchange Rate [%]: 47	Exchange Rate [%]: 48	Exchange Rate [%]: 49	Exchange Rate [%]: 50	Exchange Rate [%]: 51	Exchange Rate [%]: 52	Exchange Rate [%]: 53	Study File ID
	FALSE		506.996	10.637	0.13	5	1	4.4857e+08	10	0.2	1.60229	No warnings	96.746												F20
	FALSE		506.996	10.644	0.14	2	1	3.98238e+08	10	0	0	No warnings	100												F32
	FALSE		506.996	10.626	0.147	3	1	3.46964e+08	10	0	0	No warnings	100												F21
	FALSE		506.996	10.639	0.142	5	1	3.08663e+08	10	0.2	1.6987	No warnings	96.6026												F31
	FALSE		506.996	10.627	0.127	3	1	2.46404e+08	10	0	0	No warnings	100												F38
	FALSE		506.996	10.653	0.148	6	1	2.4194e+08	10	0.2	1.71554	No warnings	96.5123												F41
	FALSE		506.996	10.632	0.139	2	1	2.24168e+08	10	0	0	No warnings	100												F43
	FALSE		506.996	10.626	0.142	2	1	2.11488e+08	10	0	0	No warnings	100												F26
	FALSE		506.996	10.646	0.142	2	1	2.02082e+08	10	0	0	No warnings	100												F45
	FALSE		506.996	10.644	0.148	3	1	1.86772e+08	10	0	0	No warnings	100												F17
	FALSE		506.996	10.66	0.146	2	1	1.82281e+08	10	0	0	No warnings	100												F47
	FALSE		506.996	10.652	0.145	2	1	1.74966e+08	10	0	0	No warnings	100												F36
	FALSE		506.996	10.663	0.145	2	1	1.74355e+08	10	0	0	No warnings	100												F25
	FALSE		506.996	10.667	0.15	3	1	1.70483e+08	10	0	0	No warnings	100												F14
	FALSE		506.996	10.651	0.145	5	1	1.64535e+08	10	0.4	3.82302	Irregular exchange	92.2362												F16
	FALSE		506.996	10.649	0.141	5	1	1.62091e+08	10	0.2	1.8723	No warnings	96.2554												F23
	FALSE		506.996	10.672	0.149	2	1	1.47053e+08	10	0	0	No warnings	100												F24
	FALSE		506.996	10.666	0.151	2	1	1.43173e+08	10	0	0	No warnings	100												F15
	FALSE		506.996	10.636	0.14	2	1	1.40282e+08	10	0	0	No warnings	100												F30
	FALSE		506.996	10.651	0.145	2	1	1.40089e+08	10	0	0	No warnings	100												F22
	FALSE		506.996	10.651	0.151	4	1	1.39675e+08	10	0.2	1.78481	No warnings	96.4011												F34
	FALSE		506.996	10.647	0.144	6	1	1.31858e+08	10	0.3	3.30493	Irregular exchange	93.3251												F29
	FALSE		506.996	10.637	0.149	4	1	1.28506e+08	10	0.2	1.87663	No warnings	96.2467												F37
	FALSE		506.996	10.637	0.145	2	1	1.25665e+08	10	0	0	No warnings	100												F42
	FALSE		506.996	10.646	0.143	6	1	1.13184e+08	10	0.3	2.9851	Irregular exchange	93.7631												F28
	FALSE		506.996	10.633	0.138	2	1	1.01989e+08	10	0	0	No warnings	100												F39
	FALSE		506.996	10.66	0.146	5	1	9.67481e+07	10	0.2	2.3037	No warnings	95.3926												F35
	FALSE		506.996	10.661	0.15	2	1	9.55407e+07	10	0	0	No warnings	100												F27
	FALSE		506.996	10.684	0.147	5	1	9.2655e+07	10	0.3	3.36672	Irregular exchange	93.2645												F44
	FALSE		506.996	10.65	0.146	4	1	9.12138e+07	10	0.3	2.54787	Irregular exchange	94.9043												F18
	FALSE		506.996	10.66	0.147	6	1	8.73195e+07	10	0.3	3.06536	Irregular exchange	93.7025												F46
	FALSE		506.996	10.646	0.141	4	1	8.49035e+07	10	0.3	2.76823	Irregular exchange	94.4635												F40
	FALSE		506.996	10.674	0.151	5	1	7.30367e+07	10	0.3	3.21384	Irregular exchange	93.4451												F19
	FALSE		506.996	10.651	0.152	2	1	6.85085e+07	10	0	0	No warnings	100												F33
	Checked	Tags	Molecular Weight	RT [min]	FWHM [min]	Max. # MI	# Adducts	Area	Max. Exchange	Avg. Exchange	Rel. Exchange [%]	Status	Exchange Rate [%]: 0	Exchange Rate [%]: 43	Exchange Rate [%]: 44	Exchange Rate [%]: 45	Exchange Rate [%]: 46	Exchange Rate [%]: 47	Exchange Rate [%]: 48	Exchange Rate [%]: 49	Exchange Rate [%]: 50	Exchange Rate [%]: 51	Exchange Rate [%]: 52	Exchange Rate [%]: 53	Study File ID
	FALSE		115.063	7.459	0.129	5	1	4.93853e+09	5	0	0.100883	No warnings	99.4956												F21
	FALSE		115.063	7.485	0.132	4	1	4.34742e+09	5	0	0.0924558	No warnings	99.5377												F32
	FALSE		115.063	7.443	0.154	8	1	4.10336e+09	5	0.2	3.22802	Irregular exchange	92.7418												F20
	FALSE		115.063	7.468	0.132	4	1	4.05813e+09	5	0	0.0766678	No warnings	99.6167												F43
	FALSE		115.063	7.447	0.148	8	1	3.49068e+09	5	0.2	3.01885	Irregular exchange	93.2369												F37
	FALSE		115.063	7.451	0.151	7	1	3.31689e+09	5	0.2	3.1713	Irregular exchange	92.8972												F23
	FALSE		115.063	7.449	0.152	8	1	3.27315e+09	5	0.1	2.95649	Irregular exchange	93.396												F34
	FALSE		115.063	7.444	0.149	8	1	3.2128e+09	5	0.2	3.40099	Irregular exchange	92.161												F31
	FALSE		115.063	7.461	0.179	4	1	3.13701e+09	5	0	0.139295	No warnings	99.3035												F38
	FALSE		115.063	7.428	0.148	3	1	2.65891e+09	5	0	0.0334678	No warnings	99.8327												F45
	FALSE		115.063	7.431	0.152	7	1	2.61579e+09	5	0.2	3.66866	Irregular exchange	91.6977												F35
	FALSE		115.063	7.44	0.15	7	1	2.61384e+09	5	0.2	3.65671	Irregular exchange	91.7302												F40
	FALSE		115.063	7.447	0.152	8	1	2.58195e+09	5	0.2	3.32489	Irregular exchange	92.3613												F41
	FALSE		115.063	7.444	0.15	4	1	2.53023e+09	5	0	0.0740577	No warnings	99.6297												F39
	FALSE		115.063	7.446	0.146	8	1	2.52786e+09	5	0.2	3.62438	Irregular exchange	91.8669												F18
	FALSE		115.063	7.463	0.16	4	1	2.52049e+09	5	0	0.0369469	No warnings	99.8153												F26
	FALSE		115.063	7.442	0.147	3	1	2.51016e+09	5	0	0	No warnings	100												F47
	FALSE		115.063	7.447	0.149	4	1	2.49918e+09	5	0	0.00583737	No warnings	99.9709												F25
	FALSE		115.063	7.454	0.146	4	1	2.49874e+09	5	0	0.033595	No warnings	99.832												F15
	FALSE		115.063	7.445	0.142	4	1	2.45378e+09	5	0	0.0551918	No warnings	99.724												F42
	FALSE		115.063	7.484	0.132	8	1	2.42146e+09	5	0.1	2.27122	No warnings	94.6723												F19
	FALSE		115.063	7.452	0.146	3	1	2.39929e+09	5	0	0.0562699	No warnings	99.7187												F36
	FALSE		115.063	7.45	0.144	3	1	2.39265e+09	5	0	0.02571	No warnings	99.8714												F14
	FALSE		115.063	7.458	0.144	5	1	2.27458e+09	5	0	0.0357552	No warnings	99.8212												F33
	FALSE		115.063	7.46	0.14	4	1	2.13617e+09	5	0	0.0533352	No warnings	99.7334												F24
	FALSE		115.063	7.45	0.159	4	1	2.12808e+09	5	0	0.0639107	No warnings	99.6804												F17
	FALSE		115.063	7.461	0.141	4	1	2.06438e+09	5	0	0.0600213	No warnings	99.6999												F27
	FALSE		115.063	7.44	0.142	8	1	2.05357e+09	5	0.1	2.2588	No warnings	94.8271												F28
	FALSE		115.063	7.46	0.151	8	1	1.99501e+09	5	0.1	2.13561	No warnings	95.0804												F46
	FALSE		115.063	7.45	0.163	8	1	1.98291e+09	5	0.2	3.24661	Irregular exchange	92.8488												F44
	FALSE		115.063	7.442	0.151	3	1	1.92526e+09	5	0	0.0507102	No warnings	99.7464												F30
	FALSE		115.063	7.444	0.144	3	1	1.90822e+09	5	0	0.0292624	No warnings	99.8537												F22
	FALSE		115.063	7.439	0.15	8	1	1.8979e+09	5	0.2	3.27154	Irregular exchange	92.542												F16
	FALSE		115.063	7.442	0.151	7	1	1.65175e+09	5	0.2	3.28391	Irregular exchange	92.6794												F29
	FALSE		115.063	7.437	0.137	2	1	3.62185e+07	5	0	0.142518	No warnings	99.6437												F2
	FALSE		115.063	7.429	0.142	1	1	1.74517e+07	5	0.8	16.5454	Contaminating mass	58.6365												F5
	FALSE		115.063	7.426	0.139	1	1	1.15484e+07	5	0	0	No warnings	100												F3
	FALSE		115.063	7.464	0.144	1	1	9.97604e+06	5	0	0	No warnings	100												F8
	FALSE		115.063	7.401	0.153	1	1	9.6702e+06	5	0	0	Low pattern fit	100												F6
	FALSE		115.063	7.422	0.133	1	1	8.68266e+06	5	0.8	16.6612	Contaminating mass	58.3471												F7
	FALSE		115.063	7.409	0.138	1	1	6.71588e+06	5	0	0	No warnings	100												F4
	FALSE		115.063	7.448	0.152	1	1	2.42488e+06	5	0	0.996711	No warnings	95.0164												F9
FALSE	D-Ribose 5-phosphate	C5 H11 O8 P	Full match	No results	Not the top hit	Not the top hit	Full match	0.0001	0.45	230.019	230.019	231.027	9.906	9.26653e+06	20	0		16			No matches found	No matches found	Superpathway of histidine, purine, and pyrimidine biosynthesis;Superpathway of purine nucleotide salvage;Superpathway of mycolyl-arabinogalactan-peptidoglycan complex biosynthesis;Superpathway of rifamycin B biosynthesis;Other	Multiple matches found	No warnings	No warnings	No warnings	No warnings	No warnings	No warnings	No warnings	No warnings	No warnings	No warnings	No warnings	No warnings	No warnings	No warnings	No warnings	No warnings	No warnings	No warnings	No warnings	No warnings	No warnings	No warnings	No warnings	No warnings	No warnings
	Checked	Tags	Molecular Weight	RT [min]	FWHM [min]	Max. # MI	# Adducts	Area	Max. Exchange	Avg. Exchange	Rel. Exchange [%]	Status	Exchange Rate [%]: 0	Exchange Rate [%]: 43	Exchange Rate [%]: 44	Exchange Rate [%]: 45	Exchange Rate [%]: 46	Exchange Rate [%]: 47	Exchange Rate [%]: 48	Exchange Rate [%]: 49	Exchange Rate [%]: 50	Exchange Rate [%]: 51	Exchange Rate [%]: 52	Exchange Rate [%]: 53	Study File ID
	FALSE		230.019	9.897	0.121	2	1	9.26653e+06	5	4.9	98.7458	No warnings	0												F23
	FALSE		230.019	9.914	0.122	1	1	9.26092e+06	5	5	100	No warnings	0												F20
	FALSE		230.019	9.903	0.116	1	1	8.02841e+06	5	0	0	No warnings	100												F42
	FALSE		230.019	9.901	0.125	2	1	8.02826e+06	5	4.9	97.0982	Irregular exchange	0												F34
	FALSE		230.019	9.914	0.118	2	1	7.90351e+06	5	4.9	97.788	No warnings	0												F37
	FALSE		230.019	9.903	0.138	1	1	7.13231e+06	5	5	100	No warnings	0												F31
	FALSE		230.019	9.891	0.119	1	1	6.97653e+06	5	0	0	No warnings	100												F32
	FALSE		230.019	9.915	0.109	1	1	6.88035e+06	5	0	0	No warnings	100												F15
	FALSE		230.019	9.905	0.124	1	1	6.6032e+06	5	0	0	No warnings	100												F33
	FALSE		230.019	9.91	0.132	1	1	6.06231e+06	5	0	0	No warnings	100												F38
	FALSE		230.019	9.916	0.12	1	1	5.95038e+06	5	0	0	No warnings	100												F45
	FALSE		230.019	9.902	0.11	1	1	5.34373e+06	5	0	0	No warnings	100												F36
	FALSE		230.019	9.913	0.109	1	1	5.28086e+06	5	0	0	No warnings	100												F21
	FALSE		230.019	9.92	0.131	1	1	5.2277e+06	5	0	0	No warnings	100												F14
	FALSE		230.019	9.903	0.115	1	1	5.19977e+06	5	5	100	No warnings	0												F41
	FALSE		230.019	9.911	0.129	1	1	5.17305e+06	5	0	0	No warnings	100												F47
	FALSE		230.019	9.893	0.116	1	1	5.16374e+06	5	0	0	No warnings	100												F30
	FALSE		230.019	9.905	0.121	1	1	5.1596e+06	5	0	0	No warnings	100												F22
	FALSE		230.019	9.917	0.119	2	1	5.03876e+06	5	0	0	No warnings	100												F25
	FALSE		230.019	9.899	0.117	1	1	4.9766e+06	5	0	0	No warnings	100												F26
	FALSE		230.019	9.897	0.119	1	1	4.77344e+06	5	0	0	No warnings	100												F43
	FALSE		230.019	9.898	0.124	1	1	4.65811e+06	5	0	0	No warnings	100												F17
	FALSE		230.019	9.92	0.127	1	1	4.37996e+06	5	5	100	No warnings	0												F35
	FALSE		230.019	9.916	0.133	2	1	4.36617e+06	5	5	100	No warnings	0												F40
	FALSE		230.019	9.913	0.134	1	1	3.98103e+06	5	5	100	No warnings	0												F18
	FALSE		230.019	9.902	0.122	1	1	3.49012e+06	5	5	100	No warnings	0												F28
	FALSE		230.019	9.916	0.117	1	1	3.23572e+06	5	5	100	No warnings	0												F16
	FALSE		230.019	9.919	0.105	1	1	3.15935e+06	5	5	100	No warnings	0												F29
	FALSE		230.019	9.913	0.118	2	1	3.09031e+06	5	4.9	98.5586	No warnings	0												F19
	FALSE		230.019	9.903	0.131	1	1	3.08659e+06	5	0	0	No warnings	100												F39
	FALSE		230.019	9.916	0.112	1	1	3.03002e+06	5	0	0	No warnings	100												F27
	FALSE		230.019	9.914	0.12	1	1	3.0152e+06	5	5	100	No warnings	0												F46
	FALSE		230.019	9.917	0.114	1	1	2.96569e+06	5	5	100	No warnings	0												F44
	FALSE		230.019	9.905	0.113	1	1	2.56514e+06	5	0	0	No warnings	100												F24
	Checked	Tags	Molecular Weight	RT [min]	FWHM [min]	Max. # MI	# Adducts	Area	Max. Exchange	Avg. Exchange	Rel. Exchange [%]	Status	Exchange Rate [%]: 0	Exchange Rate [%]: 43	Exchange Rate [%]: 44	Exchange Rate [%]: 45	Exchange Rate [%]: 46	Exchange Rate [%]: 47	Exchange Rate [%]: 48	Exchange Rate [%]: 49	Exchange Rate [%]: 50	Exchange Rate [%]: 51	Exchange Rate [%]: 52	Exchange Rate [%]: 53	Study File ID
	FALSE		185.105	1.805	0.034	3	1	2.97476e+08	9	0	0.383742	No warnings	98.8507												F6
	FALSE		185.105	1.8	0.031	3	1	2.81151e+08	9	0	0.180833	No warnings	99.0811												F9
	FALSE		185.105	1.797	0.029	2	1	2.35794e+08	9	0	0.00396796	No warnings	99.9929												F4
	FALSE		185.105	1.8	0.031	2	1	2.21841e+08	9	0	0.227106	No warnings	98.0117												F5
	FALSE		185.105	1.807	0.038	2	1	1.92111e+08	9	0	0.151146	No warnings	99.5466												F28
	FALSE		185.105	1.805	0.035	3	1	1.50938e+08	9	0.1	0.732179	No warnings	97.8035												F30
	FALSE		185.105	1.802	0.033	2	1	1.48661e+08	9	0	0	No warnings	100												F46
	FALSE		185.105	1.817	0.035	3	1	1.41853e+08	9	0	0.249745	No warnings	99.2508												F20
	FALSE		185.105	1.811	0.039	2	1	1.33272e+08	9	0	0	No warnings	100												F41
	FALSE		185.105	1.821	0.033	2	1	1.3236e+08	9	0.1	0.762896	No warnings	97.7113												F45
	FALSE		185.105	1.8	0.028	3	1	1.21626e+08	9	0	0.459275	No warnings	98.6237												F3
	FALSE		185.105	1.798	0.028	1	1	1.18485e+08	9	0	0.00880666	No warnings	99.9841												F8
	FALSE		185.105	1.806	0.031	1	1	1.14843e+08	9	0	0	No warnings	100												F17
	FALSE		185.105	1.806	0.033	2	1	1.09655e+08	9	0.1	1.13835	Contaminating mass	96.5849												F2
	FALSE		185.105	1.811	0.038	3	1	1.0348e+08	9	0.1	1.31733	No warnings	96.048												F35
	FALSE		185.105	1.802	0.033	3	1	1.03302e+08	9	0.2	1.92938	Irregular exchange	94.2119												F29
	FALSE		185.105	1.811	0.039	2	1	9.9963e+07	9	0	0.307429	No warnings	99.0777												F16
	FALSE		185.105	1.818	0.036	1	1	9.40867e+07	9	0	0	No warnings	100												F31
	FALSE		185.105	1.803	0.032	2	1	9.25595e+07	9	0.2	1.77885	Contaminating mass	94.6635												F25
	FALSE		185.105	1.809	0.037	1	1	8.28034e+07	9	0	0.010488	No warnings	99.9811												F40
	FALSE		185.105	1.803	0.034	3	1	8.25989e+07	9	0	0.453769	No warnings	98.6387												F32
	FALSE		185.105	1.806	0.029	2	1	8.03131e+07	9	0	0.326946	No warnings	97.1919												F39
	FALSE		185.105	1.802	0.03	2	1	8.02632e+07	9	0.2	2.16645	Contaminating mass	93.5006												F38
	FALSE		185.105	1.811	0.031	1	1	7.78324e+07	9	0	0.0130405	No warnings	99.9765												F34
	FALSE		185.105	1.805	0.03	1	1	7.55764e+07	9	0	0.0100945	No warnings	99.9818												F24
	FALSE		185.105	1.799	0.03	2	1	7.2759e+07	9	0	0	No warnings	100												F33
	FALSE		185.105	1.804	0.029	3	1	7.21921e+07	9	0.1	1.25407	No warnings	96.2378												F23
	FALSE		185.105	1.798	0.028	1	1	7.16807e+07	9	0	0	No warnings	100												F21
	FALSE		185.105	1.806	0.027	3	1	7.16803e+07	9	0.1	1.08066	No warnings	95.5776												F14
	FALSE		185.105	1.81	0.033	2	1	6.95607e+07	9	0	0	No warnings	100												F37
	FALSE		185.105	1.802	0.033	2	1	6.59291e+07	9	0	0	No warnings	100												F36
	FALSE		185.105	1.8	0.031	2	1	6.29117e+07	9	0	0	No warnings	100												F43
	FALSE		185.105	1.803	0.039	2	1	5.8291e+07	9	0	0.0586908	No warnings	99.5104												F47
	FALSE		185.105	1.799	0.029	3	1	5.80693e+07	9	0.1	1.37609	No warnings	95.7576												F18
	FALSE		185.105	1.805	0.028	2	1	5.54763e+07	9	0	0.00618683	No warnings	99.9889												F42
	FALSE		185.105	1.8	0.031	2	1	5.3228e+07	9	0.1	1.55994	No warnings	95.3202												F44
	FALSE		185.105	1.795	0.03	3	1	5.15746e+07	9	0.2	2.73711	Contaminating mass	91.7887												F22
	FALSE		185.105	1.799	0.028	3	1	4.6428e+07	9	0.5	5.39212	Irregular exchange	83.8236												F19
	FALSE		185.105	1.808	0.035	3	1	3.14379e+07	9	0.4	4.15646	Contaminating mass	87.5306												F7
	FALSE		185.105	1.807	0.027	1	1	2.11634e+07	9	0	0.00244647	No warnings	99.9927												F26
	FALSE		185.105	1.803	0.029	1	1	1.97063e+07	9	0	0	No warnings	100												F15
	FALSE		185.105	1.806	0.03	2	1	1.61953e+07	9	0.1	0.579218	No warnings	95.1017												F27
FALSE	Fructose 1,6-bisphosphate	C6 H14 O12 P2	Full match	No results	Full match	Full match	Full match	-0.00025	-0.75	339.996	339.996	341.003	11.618	8.50157e+07	15	0		14			No matches found	No matches found	Methanobacterium thermoautotrophicum biosynthetic metabolism;Other	Single match found	No warnings	No warnings	Contaminating mass	No warnings	Contaminating mass	No warnings	No warnings	No warnings	No warnings	No warnings	Contaminating mass	Contaminating mass	Contaminating mass	No warnings	No warnings	Contaminating mass	No warnings	No warnings	No warnings	No warnings	No warnings	Irregular exchange	Irregular exchange	Irregular exchange	Irregular exchange
	Checked	Tags	Molecular Weight	RT [min]	FWHM [min]	Max. # MI	# Adducts	Area	Max. Exchange	Avg. Exchange	Rel. Exchange [%]	Status	Exchange Rate [%]: 0	Exchange Rate [%]: 43	Exchange Rate [%]: 44	Exchange Rate [%]: 45	Exchange Rate [%]: 46	Exchange Rate [%]: 47	Exchange Rate [%]: 48	Exchange Rate [%]: 49	Exchange Rate [%]: 50	Exchange Rate [%]: 51	Exchange Rate [%]: 52	Exchange Rate [%]: 53	Study File ID
	FALSE		339.996	11.624	0.203	5	1	8.50157e+07	6	5.7	94.8315	Irregular exchange	2.808												F20
	FALSE		339.996	11.64	0.252	4	1	6.38931e+07	6	5.5	92.4695	Irregular exchange	4.93619												F31
	FALSE		339.996	11.636	0.242	4	1	6.38114e+07	6	5.5	91.102	Irregular exchange	5.7389												F23
	FALSE		339.996	11.644	0.218	4	1	5.49448e+07	6	5.4	89.2511	Irregular exchange	6.99269												F34
	FALSE		339.996	11.636	0.241	3	1	5.48427e+07	6	0.2	3.07522	Contaminating mass	96.9248												F32
	FALSE		339.996	11.664	0.236	4	1	5.37024e+07	6	5.7	94.4787	No warnings	3.57466												F35
	FALSE		339.996	11.64	0.193	1	1	5.22796e+07	6	0	0	No warnings	100												F15
	FALSE		339.996	11.653	0.233	4	1	5.18074e+07	6	5.4	90.0712	Irregular exchange	5.27128												F37
	FALSE		339.996	11.637	0.244	4	1	5.14421e+07	6	5.5	92.0842	Irregular exchange	5.29299												F40
	FALSE		339.996	11.648	0.225	3	1	4.84752e+07	6	0.2	3.97388	Contaminating mass	96.0261												F42
	FALSE		339.996	11.623	0.201	4	1	4.74337e+07	6	5.5	92.1399	Irregular exchange	4.1647												F41
	FALSE		339.996	11.626	0.231	4	1	4.73189e+07	6	5.6	94.0075	No warnings	4.43446												F18
	FALSE		339.996	11.647	0.224	3	1	4.40095e+07	6	0.2	2.77464	Contaminating mass	97.2254												F38
	FALSE		339.996	11.654	0.24	2	1	4.32466e+07	6	0	0	No warnings	100												F14
	FALSE		339.996	11.621	0.253	1	1	4.2604e+07	6	0	0	No warnings	100												F39
	FALSE		339.996	11.644	0.227	3	1	4.20324e+07	6	0.1	1.04319	No warnings	98.9568												F22
	FALSE		339.996	11.657	0.201	3	1	4.17592e+07	6	0.3	4.78531	Contaminating mass	95.2147												F21
	FALSE		339.996	11.647	0.243	2	1	4.13659e+07	6	0.1	1.42768	No warnings	98.5723												F45
	FALSE		339.996	11.673	0.18	1	1	4.01945e+07	6	0	0	No warnings	100												F25
	FALSE		339.996	11.669	0.18	2	1	3.8764e+07	6	0	0	No warnings	100												F33
	FALSE		339.996	11.666	0.218	3	1	3.78962e+07	6	0	0.453471	No warnings	99.5465												F30
	FALSE		339.996	11.64	0.22	3	1	3.78622e+07	6	0.3	4.66409	Contaminating mass	95.3359												F36
	FALSE		339.996	11.64	0.237	3	1	3.76085e+07	6	0	0.607292	No warnings	99.3927												F47
	FALSE		339.996	11.625	0.233	2	1	3.56253e+07	6	0	0	No warnings	100												F26
	FALSE		339.996	11.651	0.17	2	1	3.47256e+07	6	0	0	No warnings	100												F27
	FALSE		339.996	11.651	0.174	1	1	3.20359e+07	6	0	0	No warnings	100												F43
	FALSE		339.996	11.633	0.163	2	1	2.92472e+07	6	0.1	1.15438	No warnings	98.8456												F17
	FALSE		339.996	11.645	0.237	3	1	2.9102e+07	6	4.9	82.3524	Irregular exchange	12.8437												F16
	FALSE		339.996	11.635	0.214	3	1	2.83912e+07	6	0.4	6.01884	Contaminating mass	93.9812												F24
	FALSE		339.996	11.651	0.254	4	1	2.41289e+07	6	5.5	91.4069	Irregular exchange	3.53456												F29
	FALSE		339.996	11.631	0.25	3	1	2.29214e+07	6	5.1	84.5432	Irregular exchange	11.5562												F28
	FALSE		339.996	11.628	0.268	3	1	2.11023e+07	6	5.1	85.2539	Irregular exchange	12.4214												F46
	FALSE		339.996	11.696	0.228	3	1	2.0386e+07	6	5	83.9561	Irregular exchange	10.3862												F44
	FALSE		339.996	11.66	0.223	3	1	1.79234e+07	6	5.4	90.7548	Irregular exchange	5.4775												F19
	Checked	Tags	Molecular Weight	RT [min]	FWHM [min]	Max. # MI	# Adducts	Area	Max. Exchange	Avg. Exchange	Rel. Exchange [%]	Status	Exchange Rate [%]: 0	Exchange Rate [%]: 43	Exchange Rate [%]: 44	Exchange Rate [%]: 45	Exchange Rate [%]: 46	Exchange Rate [%]: 47	Exchange Rate [%]: 48	Exchange Rate [%]: 49	Exchange Rate [%]: 50	Exchange Rate [%]: 51	Exchange Rate [%]: 52	Exchange Rate [%]: 53	Study File ID
	FALSE		126.043	7.142	0.091	1	1	2.98065e+07	5	0	0	No warnings	100												F20
	FALSE		126.043	7.101	0.095	1	1	2.44998e+07	5	0	0	No warnings	100												F23
	FALSE		126.043	7.045	0.09	2	1	2.3813e+07	5	0	0	No warnings	100												F32
	FALSE		126.043	7.08	0.094	1	1	2.18189e+07	5	0	0	No warnings	100												F37
	FALSE		126.043	7.069	0.099	2	1	2.16034e+07	5	0	0	No warnings	100												F34
	FALSE		126.043	7.061	0.092	1	1	2.10818e+07	5	0	0	No warnings	100												F31
	FALSE		126.043	6.986	0.095	1	1	2.07548e+07	5	0	0	No warnings	100												F21
	FALSE		126.043	7.156	0.094	1	1	2.02379e+07	5	0	0	No warnings	100												F15
	FALSE		126.043	7.055	0.098	1	1	2.02366e+07	5	0	0	No warnings	100												F38
	FALSE		126.043	7.119	0.091	1	1	1.68379e+07	5	0	0	No warnings	100												F42
	FALSE		126.043	6.999	0.091	1	1	1.56125e+07	5	0	0	No warnings	100												F43
	FALSE		126.043	7.056	0.1	1	1	1.54625e+07	5	0	0	No warnings	100												F41
	FALSE		126.043	7.122	0.098	1	1	1.54068e+07	5	0	0	No warnings	100												F36
	FALSE		126.043	7.233	0.103	1	1	1.5362e+07	5	0	0	No warnings	100												F45
	FALSE		126.043	7.116	0.096	1	1	1.53081e+07	5	0	0	No warnings	100												F33
	FALSE		126.043	7.112	0.105	1	1	1.50044e+07	5	0	0	No warnings	100												F47
	FALSE		126.043	7.139	0.098	1	1	1.46471e+07	5	0	0	No warnings	100												F14
	FALSE		126.043	7.131	0.099	1	1	1.42755e+07	5	0	0	No warnings	100												F25
	FALSE		126.043	7.066	0.096	1	1	1.37966e+07	5	0	0	No warnings	100												F26
	FALSE		126.043	7.13	0.094	1	1	1.25055e+07	5	0	0	No warnings	100												F22
	FALSE		126.043	7.06	0.094	1	1	1.2389e+07	5	0	0	No warnings	100												F17
	FALSE		126.043	7.151	0.098	2	1	1.20949e+07	5	0	0	No warnings	100												F28
	FALSE		126.043	7.152	0.1	1	1	1.15672e+07	5	0	0	No warnings	100												F35
	FALSE		126.043	7.215	0.092	1	1	1.14387e+07	5	0	0	No warnings	100												F30
	FALSE		126.043	7.044	0.097	1	1	1.12857e+07	5	0	0	No warnings	100												F19
	FALSE		126.043	7.152	0.096	1	1	1.10856e+07	5	0	0	No warnings	100												F39
	FALSE		126.043	7.178	0.102	1	1	1.08311e+07	5	0	0	No warnings	100												F40
	FALSE		126.043	7.109	0.093	1	1	1.03797e+07	5	0	0	No warnings	100												F18
	FALSE		126.043	7.125	0.096	1	1	1.0158e+07	5	0	0	No warnings	100												F44
	FALSE		126.043	7.079	0.091	1	1	1.00886e+07	5	0	0	No warnings	100												F46
	FALSE		126.043	7.16	0.084	1	1	9.80916e+06	5	0	0	No warnings	100												F29
	FALSE		126.043	7.135	0.105	1	1	9.72939e+06	5	0	0	No warnings	100												F27
	FALSE		126.043	7.154	0.096	1	1	9.33346e+06	5	0	0	No warnings	100												F24
	FALSE		126.043	7.18	0.101	1	1	8.48287e+06	5	0	0	No warnings	100												F16
	FALSE		126.043	7.17	0.077	1	1	278499	5	0	0	No warnings	100												F2
	FALSE		126.043	7.1	0.105	1	1	240936	5	0	0	No warnings	100												F4
FALSE	Inosine	C10 H12 N4 O5	Full match	Full match	Full match	Partial match	Full match	-0.00016	-0.61	268.081	268.081	269.088	6.377	7.70379e+08	11	1	1	5	84.5	9.2	No matches found	Single match found	Superpathway of purine nucleotide salvage;Other	Single match found	No warnings	No warnings	No warnings	No warnings	No warnings	No warnings	No warnings	No warnings	No warnings	No warnings	No warnings	No warnings	No warnings	No warnings	No warnings	No warnings	No warnings	No warnings	No warnings	Irregular exchange	Irregular exchange	Irregular exchange	Irregular exchange	Irregular exchange	Irregular exchange
	Checked	Tags	Molecular Weight	RT [min]	FWHM [min]	Max. # MI	# Adducts	Area	Max. Exchange	Avg. Exchange	Rel. Exchange [%]	Status	Exchange Rate [%]: 0	Exchange Rate [%]: 43	Exchange Rate [%]: 44	Exchange Rate [%]: 45	Exchange Rate [%]: 46	Exchange Rate [%]: 47	Exchange Rate [%]: 48	Exchange Rate [%]: 49	Exchange Rate [%]: 50	Exchange Rate [%]: 51	Exchange Rate [%]: 52	Exchange Rate [%]: 53	Study File ID	Name	Sort
	FALSE		268.081	6.395	0.154	2	1	1.46077e+08	10	0	0	No warnings	100												F24	C12_Pro_1-S1	1
	FALSE		268.081	6.375	0.161	2	1	2.12695e+08	10	0	0	No warnings	100												F27	C12_Pro_2-S2	2
	FALSE		268.081	6.379	0.17	2	1	3.25537e+08	10	0	0	No warnings	100												F39	C12_Pro_3-S3	3
	FALSE		268.081	6.379	0.179	2	1	4.72502e+08	10	0	0	No warnings	100												F22	C12_Sen_shctrl_1-S7	4
	FALSE		268.081	6.376	0.176	2	1	4.65892e+08	10	0	0	No warnings	100												F30	C12_Sen_shctrl_2-S8	5
	FALSE		268.081	6.36	0.186	2	1	5.62679e+08	10	0	0	No warnings	100												F45	C12_Sen_shctrl_3-S9	6
	FALSE		268.081	6.369	0.159	2	1	2.32541e+08	10	0	0	No warnings	100												F21	C12_Sen_shHK2_1-S13	7
	FALSE		268.081	6.381	0.165	2	1	3.34906e+08	10	0	0	No warnings	100												F32	C12_Sen_shHK2_2-S14	8
	FALSE		268.081	6.373	0.17	2	1	3.97639e+08	10	0	0	No warnings	100												F38	C12_Sen_shHK2_3-S15	9
	FALSE		268.081	6.371	0.175	2	1	1.56802e+08	10	0	0	No warnings	100												F17	C12_Sen_shHK2_WTHK2_1-S19	10
	FALSE		268.081	6.391	0.17	2	1	2.01219e+08	10	0	0	No warnings	100												F26	C12_Sen_shHK2_WTHK2_2-S20	11
	FALSE		268.081	6.375	0.173	2	1	2.1633e+08	10	0	0	No warnings	100												F43	C12_Sen_shHK2_WTHK2_3-S21	12
	FALSE		268.081	6.39	0.176	2	1	3.07863e+08	10	0	0	No warnings	100												F15	C12_Sen_shHK2_MutHK2_1-S25	13
	FALSE		268.081	6.395	0.165	2	1	3.29857e+08	10	0	0	No warnings	100												F33	C12_Sen_shHK2_MutHK2_2-S26	14
	FALSE		268.081	6.378	0.178	2	1	4.28493e+08	10	0	0	No warnings	100												F42	C12_Sen_shHK2_MutHK2_3-S27	15
	FALSE		268.081	6.383	0.171	5	1	4.06069e+08	10	0.5	4.56037	Irregular exchange	90.8079												F18	C13_Pro_1-S4	16
	FALSE		268.081	6.368	0.184	6	1	4.96362e+08	10	0.4	4.02589	Irregular exchange	91.9233												F35	C13_Pro_2-S5	17
	FALSE		268.081	6.373	0.172	5	1	5.0068e+08	10	0.5	4.54488	Irregular exchange	90.8522												F40	C13_Pro_3-S6	18
	FALSE		268.081	6.38	0.176	7	1	3.61004e+08	10	0.9	9.13792	Irregular exchange	81.4095												F16	C13_Sen_shctrl_1-S10	19
	FALSE		268.081	6.377	0.171	6	1	2.97267e+08	10	0.9	9.34264	Irregular exchange	80.9955												F29	C13_Sen_shctrl_2-S11	20
	FALSE		268.081	6.373	0.161	6	1	3.3153e+08	10	0.9	9.15008	Irregular exchange	81.2559												F44	C13_Sen_shctrl_3-S12	21
	FALSE		268.081	6.379	0.181	5	1	6.71033e+08	10	0.4	3.59841	Irregular exchange	92.6755												F20	C13_Sen_shHK2_1-S16	22
	FALSE		268.081	6.381	0.182	6	1	6.58893e+08	10	0.4	3.73767	Irregular exchange	92.4614												F41	C13_Sen_shHK2_3-S18	23
	FALSE		268.081	6.376	0.178	5	1	6.45839e+08	10	0.4	3.71499	Irregular exchange	92.4388												F31	C13_Sen_shHK2_2-S17	23
	FALSE		268.081	6.387	0.161	5	1	1.25966e+08	10	0.9	9.34724	Irregular exchange	80.7692												F19	C13_Sen_shHK2_WTHK2_1-S22	25
	FALSE		268.081	6.369	0.171	7	1	1.36562e+08	10	0.9	8.76858	Irregular exchange	82.048												F28	C13_Sen_shHK2_WTHK2_2-S23	26
	FALSE		268.081	6.38	0.162	5	1	1.22019e+08	10	1	9.66304	Irregular exchange	80.2644												F46	C13_Sen_shHK2_WTHK2_3-S24	27
	FALSE		268.081	6.387	0.188	6	1	6.35129e+08	10	0.4	4.36607	Irregular exchange	91.1899												F23	C13_Sen_shHK2_MutHK2_1-S28	28
	FALSE		268.081	6.382	0.191	6	1	6.86387e+08	10	0.4	4.35555	Irregular exchange	91.1217												F34	C13_Sen_shHK2_MutHK2_2-S29	29
	FALSE		268.081	6.378	0.178	6	1	7.70379e+08	10	0.5	4.64855	Irregular exchange	90.5389												F37	C13_Sen_shHK2_MutHK2_3-S30	30
	FALSE		268.081	6.374	0.179	2	1	3.70466e+08	10	0	0	No warnings	100												F14	C12_Pool-FullMS-Inj3	1012
	FALSE		268.081	6.379	0.167	2	1	3.21284e+08	10	0	0	No warnings	100												F47	C12_Pool-FullMS-Inj6	1012
	FALSE		268.081	6.384	0.172	2	1	3.53694e+08	10	0	0	No warnings	100												F25	C12_Pool-FullMS-Inj4	1013
	FALSE		268.081	6.374	0.16	2	1	3.35257e+08	10	0	0	No warnings	100												F36	C12_Pool-FullMS-Inj5	1014
FALSE	Inosine-5'-monophosphate (IMP)	C10 H13 N4 O8 P	Full match	Full match	Full match	Partial match	Full match	-0.00016	-0.47	348.047	348.047	349.054	9.88	6.24925e+07	3	1	1	12	85.6	9.3	No matches found	Single match found	Superpathway of histidine, purine, and pyrimidine biosynthesis;Superpathway of purine nucleotide salvage;Superpathway of purine nucleotides de novo biosynthesis I;Superpathway of purine nucleotides de novo biosynthesis II;Other	Single match found	Contaminating mass	No warnings	No warnings	No warnings	No warnings	No warnings	No warnings	No warnings	No warnings	Contaminating mass	No warnings	Contaminating mass	No warnings	Contaminating mass	No warnings	No warnings	No warnings	No warnings	No warnings	Irregular exchange	Irregular exchange	Irregular exchange	Irregular exchange	Irregular exchange	Irregular exchange
	Checked	Tags	Molecular Weight	RT [min]	FWHM [min]	Max. # MI	# Adducts	Area	Max. Exchange	Avg. Exchange	Rel. Exchange [%]	Status	Exchange Rate [%]: 0	Exchange Rate [%]: 43	Exchange Rate [%]: 44	Exchange Rate [%]: 45	Exchange Rate [%]: 46	Exchange Rate [%]: 47	Exchange Rate [%]: 48	Exchange Rate [%]: 49	Exchange Rate [%]: 50	Exchange Rate [%]: 51	Exchange Rate [%]: 52	Exchange Rate [%]: 53	Study File ID
	FALSE		348.047	9.88	0.106	4	1	6.24925e+07	10	0.4	3.55122	No warnings	93.9425												F20
	FALSE		348.047	9.884	0.111	4	1	5.15973e+07	10	0.4	4.38656	Irregular exchange	91.5761												F40
	FALSE		348.047	9.887	0.104	3	1	4.97782e+07	10	0.3	3.06694	Irregular exchange	93.8661												F35
	FALSE		348.047	9.869	0.11	4	1	4.88181e+07	10	0.4	3.92137	Irregular exchange	93.107												F31
	FALSE		348.047	9.884	0.111	3	1	4.87619e+07	10	0.4	3.5603	Irregular exchange	92.8794												F18
	FALSE		348.047	9.868	0.108	4	1	4.23334e+07	10	0.4	4.1523	Irregular exchange	92.6098												F34
	FALSE		348.047	9.877	0.109	4	1	4.14481e+07	10	0.5	5.49761	Irregular exchange	90.8538												F37
	FALSE		348.047	9.861	0.106	4	1	3.96588e+07	10	0.6	5.88319	Irregular exchange	90.4788												F23
	FALSE		348.047	9.875	0.109	4	1	3.54065e+07	10	0.4	4.0795	Irregular exchange	92.7886												F41
	FALSE		348.047	9.872	0.108	2	1	3.10105e+07	10	0	0	No warnings	100												F39
	FALSE		348.047	9.871	0.109	2	1	3.05443e+07	10	0	0	No warnings	100												F42
	FALSE		348.047	9.874	0.103	2	1	2.84764e+07	10	0	0	No warnings	100												F22
	FALSE		348.047	9.881	0.115	2	1	2.52815e+07	10	0	0	No warnings	100												F38
	FALSE		348.047	9.879	0.098	3	1	2.51438e+07	10	0.1	1.44517	Contaminating mass	97.1097												F15
	FALSE		348.047	9.879	0.103	2	1	2.36267e+07	10	0	0	No warnings	100												F33
	FALSE		348.047	9.87	0.098	2	1	2.31745e+07	10	0	0	No warnings	100												F30
	FALSE		348.047	9.886	0.111	3	1	2.04079e+07	10	0.1	0.869865	No warnings	98.2603												F25
	FALSE		348.047	9.886	0.11	3	1	2.01545e+07	10	0.1	1.00445	Contaminating mass	97.9911												F14
	FALSE		348.047	9.888	0.107	2	1	1.98662e+07	10	0	0	No warnings	100												F27
	FALSE		348.047	9.867	0.107	3	1	1.90757e+07	10	0.2	1.94664	Contaminating mass	96.1067												F32
	FALSE		348.047	9.88	0.108	2	1	1.83073e+07	10	0	0	No warnings	100												F36
	FALSE		348.047	9.882	0.105	2	1	1.77355e+07	10	0	0	No warnings	100												F47
	FALSE		348.047	9.882	0.113	3	1	1.54291e+07	10	0.1	1.03692	Contaminating mass	97.9262												F45
	FALSE		348.047	9.889	0.107	2	1	1.30659e+07	10	0	0	No warnings	100												F24
	FALSE		348.047	9.882	0.112	2	1	1.2518e+07	10	0	0	No warnings	100												F21
	FALSE		348.047	9.883	0.112	3	1	8.78049e+06	10	0.5	4.88088	Irregular exchange	90.2382												F16
	FALSE		348.047	9.883	0.108	3	1	8.57605e+06	10	0.4	4.25938	Irregular exchange	91.4812												F29
	FALSE		348.047	9.884	0.116	3	1	7.36685e+06	10	0.4	4.25461	Irregular exchange	91.4908												F44
	FALSE		348.047	9.866	0.115	2	1	6.21363e+06	10	0	0	No warnings	100												F43
	FALSE		348.047	9.872	0.113	2	1	5.76716e+06	10	0	0	No warnings	100												F26
	FALSE		348.047	9.866	0.108	1	1	4.71946e+06	10	0	0	No warnings	100												F17
	FALSE		348.047	9.893	0.091	2	1	3.6393e+06	10	0.8	8.25614	Irregular exchange	83.4877												F19
	FALSE		348.047	9.887	0.11	2	1	3.54766e+06	10	0.6	6.30956	Irregular exchange	87.3809												F46
	FALSE		348.047	9.89	0.11	2	1	3.25032e+06	10	0.6	5.87983	Irregular exchange	88.2403												F28
	Checked	Tags	Molecular Weight	RT [min]	FWHM [min]	Max. # MI	# Adducts	Area	Max. Exchange	Avg. Exchange	Rel. Exchange [%]	Status	Exchange Rate [%]: 0	Exchange Rate [%]: 43	Exchange Rate [%]: 44	Exchange Rate [%]: 45	Exchange Rate [%]: 46	Exchange Rate [%]: 47	Exchange Rate [%]: 48	Exchange Rate [%]: 49	Exchange Rate [%]: 50	Exchange Rate [%]: 51	Exchange Rate [%]: 52	Exchange Rate [%]: 53	Study File ID
	FALSE		276.096	10.69	0.099	3	1	5.3418e+07	10	0	0.232863	No warnings	98.8357												F20
	FALSE		276.096	10.697	0.096	2	1	4.73436e+07	10	0	0	No warnings	100												F32
	FALSE		276.096	10.691	0.097	3	1	4.72501e+07	10	0	0.248109	No warnings	98.7595												F37
	FALSE		276.096	10.696	0.098	3	1	4.61452e+07	10	0	0.374209	No warnings	98.129												F23
	FALSE		276.096	10.687	0.098	3	1	4.51781e+07	10	0.1	0.783118	No warnings	98.6948												F21
	FALSE		276.096	10.702	0.093	2	1	4.32641e+07	10	0	0	No warnings	100												F15
	FALSE		276.096	10.693	0.097	3	1	4.29014e+07	10	0	0.358727	No warnings	98.2064												F34
	FALSE		276.096	10.691	0.093	2	1	3.94596e+07	10	0	0	No warnings	100												F42
	FALSE		276.096	10.703	0.093	4	1	3.92278e+07	10	0	0.305407	No warnings	98.4943												F31
	FALSE		276.096	10.686	0.096	2	1	3.85428e+07	10	0	0	No warnings	100												F43
	FALSE		276.096	10.712	0.089	2	1	3.65451e+07	10	0	0	No warnings	100												F33
	FALSE		276.096	10.71	0.094	3	1	3.5332e+07	10	0.2	1.53924	Contaminating mass	97.4346												F14
	FALSE		276.096	10.697	0.095	2	1	3.4773e+07	10	0	0	No warnings	100												F36
	FALSE		276.096	10.683	0.094	2	1	3.4613e+07	10	0	0	No warnings	100												F26
	FALSE		276.096	10.707	0.095	2	1	3.4317e+07	10	0	0	No warnings	100												F45
	FALSE		276.096	10.701	0.097	2	1	3.40587e+07	10	0	0	No warnings	100												F47
	FALSE		276.096	10.684	0.094	4	1	3.31144e+07	10	0	0.433468	No warnings	99.1216												F17
	FALSE		276.096	10.7	0.096	3	1	3.27285e+07	10	0	0.271564	No warnings	98.6422												F41
	FALSE		276.096	10.706	0.096	2	1	3.26895e+07	10	0	0	No warnings	100												F25
	FALSE		276.096	10.685	0.079	2	1	3.23719e+07	10	0	0	No warnings	100												F38
	FALSE		276.096	10.707	0.094	4	1	3.19874e+07	10	0	0.359631	No warnings	99.1298												F19
	FALSE		276.096	10.683	0.095	2	1	2.94821e+07	10	0	0	No warnings	100												F39
	FALSE		276.096	10.7	0.097	4	1	2.93495e+07	10	0	0.226913	No warnings	99.3855												F28
	FALSE		276.096	10.694	0.092	3	1	2.75686e+07	10	0	0	No warnings	100												F46
	FALSE		276.096	10.693	0.089	3	1	2.72767e+07	10	0.2	1.83123	Contaminating mass	96.948												F22
	FALSE		276.096	10.693	0.1	4	1	2.72093e+07	10	0.2	2.41763	No warnings	94.0388												F16
	FALSE		276.096	10.717	0.095	3	1	2.63404e+07	10	0	0.458929	No warnings	97.7054												F44
	FALSE		276.096	10.699	0.095	3	1	2.59836e+07	10	0.1	0.684291	No warnings	96.5785												F40
	FALSE		276.096	10.7	0.09	4	1	2.57254e+07	10	0.1	0.616848	No warnings	96.9158												F18
	FALSE		276.096	10.714	0.096	3	1	2.57174e+07	10	0.1	0.746963	No warnings	98.7551												F24
	FALSE		276.096	10.697	0.095	3	1	2.54588e+07	10	0.1	0.644602	No warnings	96.777												F35
	FALSE		276.096	10.696	0.093	2	1	2.48802e+07	10	0	0	No warnings	100												F27
	FALSE		276.096	10.675	0.093	2	1	2.36009e+07	10	0	0	No warnings	100												F30
	FALSE		276.096	10.688	0.095	3	1	2.07175e+07	10	0	0.320203	No warnings	98.399												F29
[truncated: 281 more columns]

## Sheet: Negative_Labeled_Metabolites
Checked	Name	Formula	Annot. Source: Predicted Compositions	Annot. Source: mzCloud Search	Annot. Source: Metabolika Search	Annot. Source: ChemSpider Search	Annot. Source: MassList Search	Annot. DeltaMass [Da]	Annot. DeltaMass [ppm]	Annotation MW	Calc. MW	m/z	RT [min]	RT Shifts [min]: Zhang_m22-L299_C12_Pool-FullMS-Inj3.raw (F14)	RT Shifts [min]: Zhang_m22-L299_C12_Pool-FullMS-Inj4.raw (F25)	RT Shifts [min]: Zhang_m22-L299_C12_Pool-FullMS-Inj5.raw (F36)	RT Shifts [min]: Zhang_m22-L299_C12_Pool-FullMS-Inj6.raw (F47)	RT Shifts [min]: Zhang_m22-L299_C12_Pro_1-S1.raw (F24)	RT Shifts [min]: Zhang_m22-L299_C12_Pro_2-S2.raw (F27)	RT Shifts [min]: Zhang_m22-L299_C12_Pro_3-S3.raw (F39)	RT Shifts [min]: Zhang_m22-L299_C12_Sen_shctrl_1-S7.raw (F22)	RT Shifts [min]: Zhang_m22-L299_C12_Sen_shctrl_2-S8.raw (F30)	RT Shifts [min]: Zhang_m22-L299_C12_Sen_shctrl_3-S9.raw (F45)	RT Shifts [min]: Zhang_m22-L299_C12_Sen_shHK2_1-S13.raw (F21)	RT Shifts [min]: Zhang_m22-L299_C12_Sen_shHK2_2-S14.raw (F32)	RT Shifts [min]: Zhang_m22-L299_C12_Sen_shHK2_3-S15.raw (F38)	RT Shifts [min]: Zhang_m22-L299_C12_Sen_shHK2_MutHK2_1-S25.raw (F15)	RT Shifts [min]: Zhang_m22-L299_C12_Sen_shHK2_MutHK2_2-S26.raw (F33)	RT Shifts [min]: Zhang_m22-L299_C12_Sen_shHK2_MutHK2_3-S27.raw (F42)	RT Shifts [min]: Zhang_m22-L299_C12_Sen_shHK2_WTHK2_1-S19.raw (F17)	RT Shifts [min]: Zhang_m22-L299_C12_Sen_shHK2_WTHK2_2-S20.raw (F26)	RT Shifts [min]: Zhang_m22-L299_C12_Sen_shHK2_WTHK2_3-S21.raw (F43)	Area (Max.)	# ChemSpider Results	# mzCloud Results	# Scan IDs (mzCloud)	# Metabolika Pathways	mzCloud Best Match	mzCloud Best Match Confidence	mzCloud Library Match: Autoprocessed	mzCloud Library Match: Reference	Metabolika Pathways	Mass List Match: MassList_85Gottlieb+MedronicA-092822	Labeling Status: Zhang_m22-L299_C12_Pool-FullMS-Inj3.raw (F14)	Labeling Status: Zhang_m22-L299_C12_Pool-FullMS-Inj4.raw (F25)	Labeling Status: Zhang_m22-L299_C12_Pool-FullMS-Inj5.raw (F36)	Labeling Status: Zhang_m22-L299_C12_Pool-FullMS-Inj6.raw (F47)	Labeling Status: Zhang_m22-L299_C12_Pro_1-S1.raw (F24)	Labeling Status: Zhang_m22-L299_C12_Pro_2-S2.raw (F27)
	Checked	Tags	Molecular Weight	RT [min]	FWHM [min]	Max. # MI	# Adducts	Area	Max. Exchange	Avg. Exchange	Rel. Exchange [%]	Status	Exchange Rate [%]: 0	Exchange Rate [%]: 1	Exchange Rate [%]: 2	Exchange Rate [%]: 3	Exchange Rate [%]: 4	Exchange Rate [%]: 5	Exchange Rate [%]: 6	Exchange Rate [%]: 7	Exchange Rate [%]: 8	Exchange Rate [%]: 9	Exchange Rate [%]: 10	Exchange Rate [%]: 11	Exchange Rate [%]: 12	Exchange Rate [%]: 13	Exchange Rate [%]: 14	Exchange Rate [%]: 15	Exchange Rate [%]: 16	Exchange Rate [%]: 17	Exchange Rate [%]: 18	Exchange Rate [%]: 19	Exchange Rate [%]: 43	Exchange Rate [%]: 44	Exchange Rate [%]: 45	Exchange Rate [%]: 46	Exchange Rate [%]: 47	Exchange Rate [%]: 48	Exchange Rate [%]: 49	Exchange Rate [%]: 50	Exchange Rate [%]: 51	Exchange Rate [%]: 52	Exchange Rate [%]: 53	Exchange Rate [%]: 54	Exchange Rate [%]: 55	Exchange Rate [%]: 56	Exchange Rate [%]: 57	Exchange Rate [%]: 58	Study File ID
	FALSE		135.054	4.159	0.23	2	1	3.83858e+07	5	0	0	No warnings	100	0	0	0	0	0																															F20
	FALSE		135.054	4.177	0.202	2	1	3.83012e+07	5	0	0	No warnings	100	0	0	0	0	0																															F32
	FALSE		135.054	4.169	0.217	2	1	3.09978e+07	5	0	0	No warnings	100	0	0	0	0	0																															F23
	FALSE		135.054	4.191	0.232	2	1	2.99518e+07	5	0	0	No warnings	100	0	0	0	0	0																															F21
	FALSE		135.054	4.161	0.211	2	1	2.97505e+07	5	0	0	No warnings	100	0	0	0	0	0																															F31
	FALSE		135.054	4.156	0.249	2	1	2.78906e+07	5	0	0	No warnings	100	0	0	0	0	0																															F37
	FALSE		135.054	4.178	0.211	2	1	2.58523e+07	5	0	0	No warnings	100	0	0	0	0	0																															F33
	FALSE		135.054	4.149	0.216	2	1	2.41594e+07	5	0	0.0179807	No warnings	99.9101	0.0899035	0	0	0	0																															F38
	FALSE		135.054	4.173	0.219	2	1	2.3719e+07	5	0	0	No warnings	100	0	0	0	0	0																															F41
	FALSE		135.054	4.17	0.203	2	1	2.34305e+07	5	0	0	No warnings	100	0	0	0	0	0																															F34
	FALSE		135.054	4.172	0.216	2	1	2.25313e+07	5	0	0	No warnings	100	0	0	0	0	0																															F47
	FALSE		135.054	4.158	0.214	2	1	2.07003e+07	5	0	0	No warnings	100	0	0	0	0	0																															F43
	FALSE		135.054	4.16	0.215	2	1	1.9665e+07	5	0	0	No warnings	100	0	0	0	0	0																															F15
	FALSE		135.054	4.157	0.214	1	1	1.96483e+07	5	0	0	No warnings	100	0	0	0	0	0																															F42
	FALSE		135.054	4.14	0.211	2	1	1.93845e+07	5	0	0	No warnings	100	0	0	0	0	0																															F36
	FALSE		135.054	4.173	0.237	2	1	1.76729e+07	5	0	0	No warnings	100	0	0	0	0	0																															F26
	FALSE		135.054	4.163	0.252	2	1	1.73361e+07	5	0	0	No warnings	100	0	0	0	0	0																															F17
	FALSE		135.054	4.166	0.232	2	1	1.71351e+07	5	0	0	No warnings	100	0	0	0	0	0																															F25
	FALSE		135.054	4.166	0.245	2	1	1.57941e+07	5	0	0	No warnings	100	0	0	0	0	0																															F45
	FALSE		135.054	4.156	0.207	2	1	1.51836e+07	5	0	0	No warnings	100	0	0	0	0	0																															F14
	FALSE		135.054	4.154	0.198	2	1	1.39722e+07	5	0	0	No warnings	100	0	0	0	0	0																															F28
	FALSE		135.054	4.152	0.222	1	1	1.37313e+07	5	0	0	No warnings	100	0	0	0	0	0																															F18
	FALSE		135.054	4.162	0.224	2	1	1.32199e+07	5	0	0	No warnings	100	0	0	0	0	0																															F22
	FALSE		135.054	4.164	0.216	2	1	1.30929e+07	5	0	0	No warnings	100	0	0	0	0	0																															F40
	FALSE		135.054	4.173	0.228	1	1	1.297e+07	5	0	0	No warnings	100	0	0	0	0	0																															F16
	FALSE		135.054	4.165	0.205	1	1	1.27598e+07	5	0	0.477553	No warnings	97.6122	2.38777	0	0	0	0																															F19
	FALSE		135.054	4.157	0.258	1	1	1.2217e+07	5	0	0	No warnings	100	0	0	0	0	0																															F35
	FALSE		135.054	4.166	0.244	1	1	1.14285e+07	5	0	0	No warnings	100	0	0	0	0	0																															F29
	FALSE		135.054	4.168	0.196	2	1	1.05369e+07	5	0	0	No warnings	100	0	0	0	0	0																															F46
	FALSE		135.054	4.164	0.229	2	1	9.84514e+06	5	0	0	No warnings	100	0	0	0	0	0																															F30
	FALSE		135.054	4.171	0.207	2	1	9.30252e+06	5	0	0	No warnings	100	0	0	0	0	0																															F39
	FALSE		135.054	4.162	0.232	2	1	9.29943e+06	5	0	0	No warnings	100	0	0	0	0	0																															F24
	FALSE		135.054	4.169	0.242	1	1	9.00765e+06	5	0	0	No warnings	100	0	0	0	0	0																															F44
	FALSE		135.054	4.175	0.204	1	1	8.22448e+06	5	0	0	No warnings	100	0	0	0	0	0																															F27
	FALSE		135.054	3.92	0.278	1	1	5.1942e+06	5	0	0	No warnings	100	0	0	0	0	0																															F2
	FALSE		135.054	4.119	0.146	1	1	1.48468e+06	5	0	0	No warnings	100	0	0	0	0	0																															F4
	FALSE		135.054	4.279	0.586	1	1	1.47425e+06	5	0	0	No warnings	100	0	0	0	0	0																															F6
	FALSE		135.054	4.332	0.175	1	1	1.21665e+06	5	0	0	No warnings	100	0	0	0	0	0																															F8
	FALSE		135.054	4.186	0.217	1	1	905473	5	0	0	No warnings	100	0	0	0	0	0																															F3
	FALSE		135.054	4.124	0.249	1	1	427294	5	0	0	No warnings	100	0	0	0	0	0																															F9
	FALSE		135.054	4.266	0.165	1	1	370310	5	0	0	No warnings	100	0	0	0	0	0																															F7
FALSE	Adenosine 5'-monophosphate	C10 H14 N5 O7 P	Full match	Full match	Full match	Full match	Full match	6e-05	0.18	347.063	347.063	346.056	8.795																				2.0668e+08	9	3	1	93	88.2	50.9	No matches found	Multiple matches found	Methanobacterium thermoautotrophicum biosynthetic metabolism;Superpathway of histidine, purine, and pyrimidine biosynthesis;Superpathway of glycolysis, pyruvate dehydrogenase, TCA, and glyoxylate bypass;Superpathway of purine nucleotide salvage;Superpathway of anaerobic sucrose degradation;Superpathway of arginine and polyamine biosynthesis;Superpathway of chorismate metabolism;Superpathway of L-…	Single match found	No warnings	No warnings	No warnings	No warnings	No warnings	No warnings
	Checked	Tags	Molecular Weight	RT [min]	FWHM [min]	Max. # MI	# Adducts	Area	Max. Exchange	Avg. Exchange	Rel. Exchange [%]	Status	Exchange Rate [%]: 0	Exchange Rate [%]: 1	Exchange Rate [%]: 2	Exchange Rate [%]: 3	Exchange Rate [%]: 4	Exchange Rate [%]: 5	Exchange Rate [%]: 6	Exchange Rate [%]: 7	Exchange Rate [%]: 8	Exchange Rate [%]: 9	Exchange Rate [%]: 10	Exchange Rate [%]: 11	Exchange Rate [%]: 12	Exchange Rate [%]: 13	Exchange Rate [%]: 14	Exchange Rate [%]: 15	Exchange Rate [%]: 16	Exchange Rate [%]: 17	Exchange Rate [%]: 18	Exchange Rate [%]: 19	Exchange Rate [%]: 43	Exchange Rate [%]: 44	Exchange Rate [%]: 45	Exchange Rate [%]: 46	Exchange Rate [%]: 47	Exchange Rate [%]: 48	Exchange Rate [%]: 49	Exchange Rate [%]: 50	Exchange Rate [%]: 51	Exchange Rate [%]: 52	Exchange Rate [%]: 53	Exchange Rate [%]: 54	Exchange Rate [%]: 55	Exchange Rate [%]: 56	Exchange Rate [%]: 57	Exchange Rate [%]: 58	Study File ID
	FALSE		347.063	8.787	0.12	7	1	2.0668e+08	10	0.3	3.02325	Irregular exchange	93.9217	0	0	0.0794387	0	5.99885	0	0	0	0	0																										F40
	FALSE		347.063	8.803	0.123	7	1	1.60754e+08	10	0.3	2.87965	Irregular exchange	94.1976	0	0	0.0383982	0.138639	5.62535	0	0	0	0	0																										F18
	FALSE		347.063	8.795	0.116	7	1	1.59318e+08	10	0.3	2.74587	Irregular exchange	94.5083	0	0	0	0	5.49174	0	0	0	0	0																										F35
	FALSE		347.063	8.806	0.127	2	1	1.58349e+08	10	0	0	No warnings	100	0	0	0	0	0	0	0	0	0	0																										F39
	FALSE		347.063	8.795	0.121	6	1	1.53493e+08	10	0.2	1.822	No warnings	96.3211	0	0	0.068909	0.0368912	3.57314	0	0	0	0	0																										F20
	FALSE		347.063	8.808	0.125	3	1	1.3645e+08	10	0	0	No warnings	100	0	0	0	0	0	0	0	0	0	0																										F15
	FALSE		347.063	8.787	0.115	3	1	1.2543e+08	10	0	0	No warnings	100	0	0	0	0	0	0	0	0	0	0																										F42
	FALSE		347.063	8.801	0.126	3	1	1.21253e+08	10	0	0	No warnings	100	0	0	0	0	0	0	0	0	0	0																										F27
	FALSE		347.063	8.78	0.122	3	1	1.11548e+08	10	0	0	No warnings	100	0	0	0	0	0	0	0	0	0	0																										F33
	FALSE		347.063	8.778	0.118	5	1	1.06206e+08	10	0.2	2.10639	No warnings	95.7872	0	0	0	0	4.21279	0	0	0	0	0																										F23
	FALSE		347.063	8.8	0.123	2	1	1.05321e+08	10	0	0	No warnings	100	0	0	0	0	0	0	0	0	0	0																										F25
	FALSE		347.063	8.802	0.121	3	1	1.04322e+08	10	0	0	No warnings	100	0	0	0	0	0	0	0	0	0	0																										F14
	FALSE		347.063	8.778	0.129	3	1	1.01665e+08	10	0	0	No warnings	100	0	0	0	0	0	0	0	0	0	0																										F32
	FALSE		347.063	8.796	0.126	3	1	1.00827e+08	10	0	0	No warnings	100	0	0	0	0	0	0	0	0	0	0																										F47
	FALSE		347.063	8.791	0.129	3	1	1.00454e+08	10	0	0	No warnings	100	0	0	0	0	0	0	0	0	0	0																										F36
	FALSE		347.063	8.799	0.122	3	1	9.90388e+07	10	0	0	No warnings	100	0	0	0	0	0	0	0	0	0	0																										F24
	FALSE		347.063	8.795	0.118	3	1	9.3551e+07	10	0	0	No warnings	100	0	0	0	0	0	0	0	0	0	0																										F38
	FALSE		347.063	8.789	0.115	5	1	8.97597e+07	10	0.2	1.9163	No warnings	96.1674	0	0	0	0	3.83259	0	0	0	0	0																										F34
	FALSE		347.063	8.8	0.129	2	1	8.40326e+07	10	0	0	No warnings	100	0	0	0	0	0	0	0	0	0	0																										F21
	FALSE		347.063	8.805	0.128	2	1	8.40281e+07	10	0	0	No warnings	100	0	0	0	0	0	0	0	0	0	0																										F22
	FALSE		347.063	8.793	0.13	3	1	7.91508e+07	10	0.2	1.85598	No warnings	96.288	0	0	0	0	3.71197	0	0	0	0	0																										F37
	FALSE		347.063	8.783	0.134	4	1	7.51253e+07	10	0.2	1.58796	No warnings	96.8241	0	0	0	0	3.17592	0	0	0	0	0																										F31
	FALSE		347.063	8.804	0.126	3	1	6.78473e+07	10	0	0	No warnings	100	0	0	0	0	0	0	0	0	0	0																										F30
	FALSE		347.063	8.808	0.155	3	1	6.33531e+07	10	0	0	No warnings	100	0	0	0	0	0	0	0	0	0	0																										F45
	FALSE		347.063	8.775	0.141	4	1	4.94711e+07	10	0.1	1.29224	No warnings	97.4155	0	0	0	0	2.58448	0	0	0	0	0																										F41
	FALSE		347.063	8.803	0.121	4	1	4.49058e+07	10	0.3	3.20472	Irregular exchange	93.5906	0	0	0	0	6.40944	0	0	0	0	0																										F16
	FALSE		347.063	8.817	0.142	3	1	3.9425e+07	10	0.3	2.93689	Irregular exchange	94.1262	0	0	0	0	5.87379	0	0	0	0	0																										F29
	FALSE		347.063	8.795	0.15	2	1	3.86998e+07	10	0	0	No warnings	100	0	0	0	0	0	0	0	0	0	0																										F26
	FALSE		347.063	8.795	0.147	2	1	3.81868e+07	10	0	0	No warnings	100	0	0	0	0	0	0	0	0	0	0																										F43
	FALSE		347.063	8.802	0.152	3	1	3.2681e+07	10	0.3	2.90542	Irregular exchange	94.1892	0	0	0	0	5.81084	0	0	0	0	0																										F44
	FALSE		347.063	8.806	0.154	2	1	3.10577e+07	10	0	0	No warnings	100	0	0	0	0	0	0	0	0	0	0																										F17
	FALSE		347.063	8.807	0.143	3	1	2.81446e+07	10	0.2	2.30415	No warnings	95.3917	0	0	0	0	4.60831	0	0	0	0	0																										F28
	FALSE		347.063	8.811	0.133	4	1	2.70349e+07	10	0.2	2.2049	No warnings	95.5569	0	0	0.083349	0	4.35979	0	0	0	0	0																										F19
	FALSE		347.063	8.789	0.121	4	1	2.63609e+07	10	0.2	2.15455	No warnings	95.6211	0.0872969	0	0	0	4.29163	0	0	0	0	0																										F46
	FALSE		347.063	8.771	0.143	1	1	1.77239e+06	10	0	0	No warnings	100	0	0	0	0	0	0	0	0	0	0																										F2
	FALSE		347.063	8.769	0.099	1	1	615511	10	0	0	No warnings	100	0	0	0	0	0	0	0	0	0	0																										F3
	FALSE		347.063	8.788	0.077	1	1	353362	10	0	0	No warnings	100	0	0	0	0	0	0	0	0	0	0																										F4
	FALSE		347.063	8.761	0.037	1	1	136394	10	0	0	No warnings	100	0	0	0	0	0	0	0	0	0	0																										F5
	FALSE		347.063	8.763	0.058	1	1	128509	10	0	0	No warnings	100	0	0	0	0	0	0	0	0	0	0																										F6
FALSE	Adenosine diphosphate (ADP)	C10 H15 N5 O10 P2	Full match	Full match	Full match	Full match	Full match	0.00033	0.77	427.029	427.03	426.022	9.87																				2.97305e+08	5	2	1	167	86.6	71.9	No matches found	Multiple matches found	Methanobacterium thermoautotrophicum biosynthetic metabolism;Superpathway of histidine, purine, and pyrimidine biosynthesis;Superpathway of glycolysis, pyruvate dehydrogenase, TCA, and glyoxylate bypass;Superpathway of purine nucleotide salvage;Superpathway of anaerobic sucrose degradation;Superpathway of cytosolic glycolysis (plants), pyruvate dehydrogenase and TCA cycle;Superpathway of L-lysine…	Single match found	No warnings	No warnings	No warnings	No warnings	No warnings	No warnings
	Checked	Tags	Molecular Weight	RT [min]	FWHM [min]	Max. # MI	# Adducts	Area	Max. Exchange	Avg. Exchange	Rel. Exchange [%]	Status	Exchange Rate [%]: 0	Exchange Rate [%]: 1	Exchange Rate [%]: 2	Exchange Rate [%]: 3	Exchange Rate [%]: 4	Exchange Rate [%]: 5	Exchange Rate [%]: 6	Exchange Rate [%]: 7	Exchange Rate [%]: 8	Exchange Rate [%]: 9	Exchange Rate [%]: 10	Exchange Rate [%]: 11	Exchange Rate [%]: 12	Exchange Rate [%]: 13	Exchange Rate [%]: 14	Exchange Rate [%]: 15	Exchange Rate [%]: 16	Exchange Rate [%]: 17	Exchange Rate [%]: 18	Exchange Rate [%]: 19	Exchange Rate [%]: 43	Exchange Rate [%]: 44	Exchange Rate [%]: 45	Exchange Rate [%]: 46	Exchange Rate [%]: 47	Exchange Rate [%]: 48	Exchange Rate [%]: 49	Exchange Rate [%]: 50	Exchange Rate [%]: 51	Exchange Rate [%]: 52	Exchange Rate [%]: 53	Exchange Rate [%]: 54	Exchange Rate [%]: 55	Exchange Rate [%]: 56	Exchange Rate [%]: 57	Exchange Rate [%]: 58	Study File ID
	FALSE		427.03	9.872	0.11	6	1	2.97305e+08	10	0.2	1.95537	No warnings	96.0269	0	0	0.193318	0.105153	3.61449	0	0	0.0600874	0	0																										F20
	FALSE		427.03	9.869	0.112	2	1	2.89037e+08	10	0	0	No warnings	100	0	0	0	0	0	0	0	0	0	0																										F32
	FALSE		427.03	9.876	0.127	2	1	2.79741e+08	10	0	0	No warnings	100	0	0	0	0	0	0	0	0	0	0																										F21
	FALSE		427.03	9.876	0.116	2	1	2.32045e+08	10	0	0	No warnings	100	0	0	0	0	0	0	0	0	0	0																										F38
	FALSE		427.03	9.866	0.111	7	1	2.23518e+08	10	0.2	1.99593	No warnings	95.9051	0	0	0.171656	0.172104	3.75118	0	0	0	0	0																										F31
	FALSE		427.03	9.874	0.113	2	1	1.96514e+08	10	0	0	No warnings	100	0	0	0	0	0	0	0	0	0	0																										F15
	FALSE		427.03	9.864	0.113	2	1	1.76497e+08	10	0	0	No warnings	100	0	0	0	0	0	0	0	0	0	0																										F42
	FALSE		427.03	9.875	0.113	2	1	1.76046e+08	10	0	0	No warnings	100	0	0	0	0	0	0	0	0	0	0																										F47
	FALSE		427.03	9.859	0.122	5	1	1.75575e+08	10	0.2	2.16435	No warnings	95.5063	0	0	0.265623	0.293643	3.9344	0	0	0	0	0																										F23
	FALSE		427.03	9.881	0.11	2	1	1.68803e+08	10	0	0	No warnings	100	0	0	0	0	0	0	0	0	0	0																										F14
	FALSE		427.03	9.881	0.115	2	1	1.67676e+08	10	0	0	No warnings	100	0	0	0	0	0	0	0	0	0	0																										F25
	FALSE		427.03	9.867	0.114	2	1	1.64497e+08	10	0	0	No warnings	100	0	0	0	0	0	0	0	0	0	0																										F36
	FALSE		427.03	9.857	0.111	2	1	1.63129e+08	10	0	0	No warnings	100	0	0	0	0	0	0	0	0	0	0																										F39
	FALSE		427.03	9.866	0.126	2	1	1.61831e+08	10	0	0	No warnings	100	0	0	0	0	0	0	0	0	0	0																										F43
	FALSE		427.03	9.875	0.116	6	1	1.5956e+08	10	0.3	3.01595	Irregular exchange	93.7587	0	0	0.270956	0.505177	5.46519	0	0	0	0	0																										F18
	FALSE		427.03	9.864	0.117	6	1	1.58429e+08	10	0.2	2.0164	No warnings	95.8333	0	0	0.202041	0.265222	3.6994	0	0	0	0	0																										F34
	FALSE		427.03	9.88	0.115	2	1	1.5568e+08	10	0	0	No warnings	100	0	0	0	0	0	0	0	0	0	0																										F24
	FALSE		427.03	9.871	0.113	6	1	1.55033e+08	10	0.3	3.13593	Irregular exchange	93.5565	0	0	0.179767	0.498754	5.76499	0	0	0	0	0																										F40
	FALSE		427.03	9.876	0.116	7	1	1.54835e+08	10	0.2	1.98849	No warnings	95.9162	0	0	0.140791	0.252263	3.6907	0	0	0	0	0																										F41
	FALSE		427.03	9.876	0.11	2	1	1.52976e+08	10	0	0	No warnings	100	0	0	0	0	0	0	0	0	0	0																										F27
	FALSE		427.03	9.868	0.117	3	1	1.51557e+08	10	0	0	No warnings	100	0	0	0	0	0	0	0	0	0	0																										F26
	FALSE		427.03	9.872	0.115	7	1	1.50875e+08	10	0.3	2.88577	Irregular exchange	94.0484	0	0	0.257777	0.384623	5.30918	0	0	0	0	0																										F35
	FALSE		427.03	9.873	0.101	6	1	1.37649e+08	10	0.2	2.07693	No warnings	95.7011	0	0	0.221271	0.282643	3.79499	0	0	0	0	0																										F37
	FALSE		427.03	9.875	0.121	2	1	1.36565e+08	10	0	0	No warnings	100	0	0	0	0	0	0	0	0	0	0																										F33
	FALSE		427.03	9.864	0.118	2	1	1.35508e+08	10	0	0	No warnings	100	0	0	0	0	0	0	0	0	0	0																										F17
	FALSE		427.03	9.865	0.113	2	1	1.35359e+08	10	0	0	No warnings	100	0	0	0	0	0	0	0	0	0	0																										F22
	FALSE		427.03	9.875	0.111	2	1	1.26757e+08	10	0	0	No warnings	100	0	0	0	0	0	0	0	0	0	0																										F45
	FALSE		427.03	9.854	0.116	3	1	1.13509e+08	10	0	0	No warnings	100	0	0	0	0	0	0	0	0	0	0																										F30
	FALSE		427.03	9.877	0.118	7	1	1.12473e+08	10	0.4	4.11371	Irregular exchange	91.5515	0	0	0.44672	0.213734	7.78622	0.00181201	0	0	0	0																										F16
	FALSE		427.03	9.874	0.112	7	1	9.66313e+07	10	0.4	3.70811	Irregular exchange	92.3571	0	0	0.386997	0.366976	6.88166	0.00731059	0	0	0	0																										F29
	FALSE		427.03	9.878	0.112	5	1	8.47524e+07	10	0.3	2.99737	Irregular exchange	93.6739	0	0	0.704891	0.247218	5.37404	0	0	0	0	0																										F28
	FALSE		427.03	9.889	0.118	6	1	7.87874e+07	10	0.3	3.21015	Irregular exchange	93.2793	0	0	0.540773	0.420389	5.75954	0	0	0	0	0																										F46
	FALSE		427.03	9.881	0.119	7	1	7.27788e+07	10	0.3	3.48884	Irregular exchange	92.7769	0	0	0.443858	0.339285	6.43994	0	0	0	0	0																										F44
	FALSE		427.03	9.892	0.124	6	1	7.26245e+07	10	0.3	3.25063	Irregular exchange	93.1299	0	0	0.705087	0.43404	5.73098	0	0	0	0	0																										F19
	FALSE		427.03	9.886	0.083	1	1	546277	10	0	0	No warnings	100	0	0	0	0	0	0	0	0	0	0																										F2
	FALSE		427.03	9.875	0.046	1	1	215459	10	0	0	No warnings	100	0	0	0	0	0	0	0	0	0	0																										F3
	FALSE		427.03	9.921	0.048	1	1	107933	10	0	0	No warnings	100	0	0	0	0	0	0	0	0	0	0																										F4
FALSE	Adenosine triphosphate (ATP)	C10 H16 N5 O13 P3	Not the top hit	Full match	Full match	Full match	Full match	0.00022	0.44	506.996	506.996	505.989	10.64																				5.17471e+08	5	3	1	208	89.8	67	No matches found	Multiple matches found	Methanobacterium thermoautotrophicum biosynthetic metabolism;Superpathway of histidine, purine, and pyrimidine biosynthesis;Superpathway of glycolysis, pyruvate dehydrogenase, TCA, and glyoxylate bypass;Superpathway of purine nucleotide salvage;Superpathway of anaerobic sucrose degradation;Superpathway of cytosolic glycolysis (plants), pyruvate dehydrogenase and TCA cycle;Superpathway of L-lysine…	Single match found	No warnings	No warnings	No warnings	No warnings	No warnings	No warnings
	Checked	Tags	Molecular Weight	RT [min]	FWHM [min]	Max. # MI	# Adducts	Area	Max. Exchange	Avg. Exchange	Rel. Exchange [%]	Status	Exchange Rate [%]: 0	Exchange Rate [%]: 1	Exchange Rate [%]: 2	Exchange Rate [%]: 3	Exchange Rate [%]: 4	Exchange Rate [%]: 5	Exchange Rate [%]: 6	Exchange Rate [%]: 7	Exchange Rate [%]: 8	Exchange Rate [%]: 9	Exchange Rate [%]: 10	Exchange Rate [%]: 11	Exchange Rate [%]: 12	Exchange Rate [%]: 13	Exchange Rate [%]: 14	Exchange Rate [%]: 15	Exchange Rate [%]: 16	Exchange Rate [%]: 17	Exchange Rate [%]: 18	Exchange Rate [%]: 19	Exchange Rate [%]: 43	Exchange Rate [%]: 44	Exchange Rate [%]: 45	Exchange Rate [%]: 46	Exchange Rate [%]: 47	Exchange Rate [%]: 48	Exchange Rate [%]: 49	Exchange Rate [%]: 50	Exchange Rate [%]: 51	Exchange Rate [%]: 52	Exchange Rate [%]: 53	Exchange Rate [%]: 54	Exchange Rate [%]: 55	Exchange Rate [%]: 56	Exchange Rate [%]: 57	Exchange Rate [%]: 58	Study File ID
	FALSE		506.996	10.617	0.146	7	1	5.17471e+08	10	0.2	1.9905	No warnings	95.9176	0	0	0.245203	0.0167536	3.82047	0	0	0	0	0																										F20
	FALSE		506.996	10.651	0.132	4	1	4.34812e+08	10	0	0	No warnings	100	0	0	0	0	0	0	0	0	0	0																										F32
	FALSE		506.996	10.622	0.142	3	1	3.7998e+08	10	0	0	No warnings	100	0	0	0	0	0	0	0	0	0	0																										F21
	FALSE		506.996	10.66	0.127	7	1	3.68188e+08	10	0.2	1.83976	No warnings	96.2489	0	0	0.149188	0.0597181	3.54223	0	0	0	0	0																										F31
	FALSE		506.996	10.63	0.135	3	1	2.68619e+08	10	0	0	No warnings	100	0	0	0	0	0	0	0	0	0	0																										F38
	FALSE		506.996	10.643	0.141	7	1	2.6094e+08	10	0.2	1.86809	No warnings	96.1949	0	0	0.168302	0.00800529	3.6288	0	0	0	0	0																										F41
	FALSE		506.996	10.654	0.147	3	1	2.55877e+08	10	0	0	No warnings	100	0	0	0	0	0	0	0	0	0	0																										F45
	FALSE		506.996	10.65	0.13	4	1	2.45186e+08	10	0	0	No warnings	100	0	0	0	0	0	0	0	0	0	0																										F43
	FALSE		506.996	10.639	0.154	3	1	2.42234e+08	10	0	0	No warnings	100	0	0	0	0	0	0	0	0	0	0																										F26
	FALSE		506.996	10.641	0.141	3	1	2.22299e+08	10	0	0	No warnings	100	0	0	0	0	0	0	0	0	0	0																										F47
	FALSE		506.996	10.63	0.156	3	1	2.20465e+08	10	0	0	No warnings	100	0	0	0	0	0	0	0	0	0	0																										F17
	FALSE		506.996	10.651	0.15	3	1	2.08147e+08	10	0	0	No warnings	100	0	0	0	0	0	0	0	0	0	0																										F36
	FALSE		506.996	10.656	0.153	3	1	2.0443e+08	10	0	0	No warnings	100	0	0	0	0	0	0	0	0	0	0																										F14
	FALSE		506.996	10.665	0.154	3	1	2.00586e+08	10	0	0	No warnings	100	0	0	0	0	0	0	0	0	0	0																										F25
	FALSE		506.996	10.649	0.151	7	1	1.95494e+08	10	0.2	2.14255	No warnings	95.6315	0	0	0.195814	0.0253242	4.14735	0	0	0	0	0																										F23
	FALSE		506.996	10.638	0.15	6	1	1.90748e+08	10	0.4	4.12872	Irregular exchange	91.5811	0	0	0.403439	0.000457283	8.01501	0	0	0	0	0																										F16
	FALSE		506.996	10.67	0.155	3	1	1.85016e+08	10	0	0	No warnings	100	0	0	0	0	0	0	0	0	0	0																										F24
	FALSE		506.996	10.667	0.159	3	1	1.78766e+08	10	0	0	No warnings	100	0	0	0	0	0	0	0	0	0	0																										F15
	FALSE		506.996	10.634	0.133	3	1	1.66436e+08	10	0	0	No warnings	100	0	0	0	0	0	0	0	0	0	0																										F30
	FALSE		506.996	10.634	0.148	3	1	1.65251e+08	10	0	0	No warnings	100	0	0	0	0	0	0	0	0	0	0																										F22
	FALSE		506.996	10.648	0.154	6	1	1.6472e+08	10	0.2	1.99281	No warnings	95.9592	0	0	0.137844	0	3.90292	0	0	0	0	0																										F34
	FALSE		506.996	10.649	0.149	3	1	1.57297e+08	10	0	0	No warnings	100	0	0	0	0	0	0	0	0	0	0																										F42
	FALSE		506.996	10.633	0.157	6	1	1.57255e+08	10	0.4	3.73753	Irregular exchange	92.4205	0	0	0.248838	0.0245194	7.30614	0	0	0	0	0																										F29
	FALSE		506.996	10.643	0.16	6	1	1.52759e+08	10	0.2	2.23245	No warnings	95.4709	0	0	0.146135	0.0285326	4.35439	0	0	0	0	0																										F37
	FALSE		506.996	10.654	0.151	6	1	1.46718e+08	10	0.3	3.28399	Irregular exchange	93.2043	0	0	0.540276	0.0581732	6.19727	0	0	0	0	0																										F28
	FALSE		506.996	10.654	0.16	3	1	1.1769e+08	10	0	0	No warnings	100	0	0	0	0	0	0	0	0	0	0																										F39
	FALSE		506.996	10.647	0.156	5	1	1.17177e+08	10	0.3	2.65495	Irregular exchange	94.6442	0	0	0.114844	0	5.24099	0	0	0	0	0																										F35
	FALSE		506.996	10.665	0.157	5	1	1.1265e+08	10	0.3	2.8129	Irregular exchange	94.3742	0	0	0	0	5.6258	0	0	0	0	0																										F18
	FALSE		506.996	10.649	0.152	3	1	1.12054e+08	10	0	0	No warnings	100	0	0	0	0	0	0	0	0	0	0																										F27
	FALSE		506.996	10.683	0.152	6	1	1.0807e+08	10	0.4	3.79327	Irregular exchange	92.2411	0	0	0.362584	0.13678	7.25956	0	0	0	0	0																										F44
	FALSE		506.996	10.661	0.155	7	1	1.0721e+08	10	0.3	2.81614	Irregular exchange	94.3538	0	0	0.034676	0	5.61148	0	0	0	0	0																										F40
	FALSE		506.996	10.654	0.131	6	1	1.00029e+08	10	0.4	3.50283	Irregular exchange	92.7221	0	0	0.680563	0	6.59732	0	0	0	0	0																										F46
	FALSE		506.996	10.683	0.169	2	1	9.60084e+07	10	0	0	No warnings	100	0	0	0	0	0	0	0	0	0	0																										F33
	FALSE		506.996	10.656	0.155	7	1	8.89578e+07	10	0.4	3.51251	Irregular exchange	92.7408	0	0	0.58543	0	6.67377	0	0	0	0	0																										F19
	Checked	Tags	Molecular Weight	RT [min]	FWHM [min]	Max. # MI	# Adducts	Area	Max. Exchange	Avg. Exchange	Rel. Exchange [%]	Status	Exchange Rate [%]: 0	Exchange Rate [%]: 1	Exchange Rate [%]: 2	Exchange Rate [%]: 3	Exchange Rate [%]: 4	Exchange Rate [%]: 5	Exchange Rate [%]: 6	Exchange Rate [%]: 7	Exchange Rate [%]: 8	Exchange Rate [%]: 9	Exchange Rate [%]: 10	Exchange Rate [%]: 11	Exchange Rate [%]: 12	Exchange Rate [%]: 13	Exchange Rate [%]: 14	Exchange Rate [%]: 15	Exchange Rate [%]: 16	Exchange Rate [%]: 17	Exchange Rate [%]: 18	Exchange Rate [%]: 19	Exchange Rate [%]: 43	Exchange Rate [%]: 44	Exchange Rate [%]: 45	Exchange Rate [%]: 46	Exchange Rate [%]: 47	Exchange Rate [%]: 48	Exchange Rate [%]: 49	Exchange Rate [%]: 50	Exchange Rate [%]: 51	Exchange Rate [%]: 52	Exchange Rate [%]: 53	Exchange Rate [%]: 54	Exchange Rate [%]: 55	Exchange Rate [%]: 56	Exchange Rate [%]: 57	Exchange Rate [%]: 58	Study File ID
	FALSE		180.063	8.707	0.319	4	1	5.59135e+08	6	5.9	98.6507	No warnings	1.10306	0	0	0	0	1.47759	97.4194																														F44
	FALSE		180.063	8.704	0.442	3	1	4.14834e+08	6	0	0	No warnings	100	0	0	0	0	0	0																														F39
	FALSE		180.063	8.7	0.396	3	1	4.05241e+08	6	0	0	No warnings	100	0	0	0	0	0	0																														F30
	FALSE		180.063	8.697	0.338	3	1	3.86504e+08	6	0	0	No warnings	100	0	0	0	0	0	0																														F45
	FALSE		180.063	8.701	0.305	4	1	3.6336e+08	6	6	99.5069	No warnings	0.476993	0	0	0	0	0.0966225	99.4264																														F29
	FALSE		180.063	8.691	0.348	3	1	3.20381e+08	6	0	0	No warnings	100	0	0	0	0	0	0																														F22
	FALSE		180.063	8.715	0.226	4	1	3.20096e+08	6	5.9	98.7403	No warnings	1.17665	0	0.0381334	0	0	0.345904	98.4393																														F35
	FALSE		180.063	8.696	0.417	4	1	2.83456e+08	6	6	99.4034	No warnings	0.596587	0	0	0	0	0	99.4034																														F40
	FALSE		180.063	8.7	0.346	3	1	2.37211e+08	6	0	0.296075	No warnings	98.2236	1.77645	0	0	0	0	0																														F27
	FALSE		180.063	8.715	0.23	4	1	2.20341e+08	6	0	0	No warnings	100	0	0	0	0	0	0																														F14
	FALSE		180.063	8.74	0.203	3	1	2.17176e+08	6	0	0	No warnings	100	0	0	0	0	0	0																														F25
	FALSE		180.063	8.705	0.243	4	1	1.97804e+08	6	5.9	98.646	No warnings	1.3444	0	0	0	0	0.057456	98.5981																														F16
	FALSE		180.063	8.68	0.39	4	1	1.93689e+08	6	5.9	98.1022	No warnings	1.89783	0	0	0	0	0	98.1022																														F20
	FALSE		180.063	8.698	0.346	4	1	1.85008e+08	6	5.6	93.3605	Irregular exchange	6.63952	0	0	0	0	0	93.3605																														F18
	FALSE		180.063	8.688	0.277	3	1	1.6973e+08	6	0	0	No warnings	100	0	0	0	0	0	0																														F36
	FALSE		180.063	8.688	0.386	2	1	1.4225e+08	6	0	0	No warnings	100	0	0	0	0	0	0																														F47
	FALSE		180.063	8.695	0.415	2	1	1.32461e+08	6	0	0	No warnings	100	0	0	0	0	0	0																														F24
	FALSE		180.063	8.642	0.475	3	1	6.18081e+07	6	5.2	86.8887	Contaminating mass	13.1113	0	0	0	0	0	86.8887																														F6
	FALSE		180.063	8.688	0.635	2	1	6.07781e+07	6	0	0	No warnings	100	0	0	0	0	0	0																														F2
	FALSE		180.063	8.673	0.335	2	1	5.87254e+07	6	0	0	No warnings	100	0	0	0	0	0	0																														F32
	FALSE		180.063	8.706	0.394	3	1	5.66259e+07	6	5.1	85.7969	Contaminating mass	14.2031	0	0	0	0	0	85.7969																														F7
	FALSE		180.063	8.699	0.234	2	1	4.86228e+07	6	0	0	No warnings	100	0	0	0	0	0	0																														F21
	FALSE		180.063	8.697	0.285	2	1	4.53217e+07	6	0	0	No warnings	100	0	0	0	0	0	0																														F15
	FALSE		180.063	8.706	0.292	3	1	4.37818e+07	6	0	0.119782	No warnings	99.6407	0	0.359346	0	0	0	0																														F38
	FALSE		180.063	8.693	0.258	2	1	4.01967e+07	6	0	0	No warnings	100	0	0	0	0	0	0																														F33
	FALSE		180.063	8.686	0.207	2	1	3.804e+07	6	0	0	No warnings	100	0	0	0	0	0	0																														F3
	FALSE		180.063	8.667	0.491	1	1	3.38829e+07	6	0	0	No warnings	100	0	0	0	0	0	0																														F5
	FALSE		180.063	8.668	0.289	2	1	3.37027e+07	6	0	0	No warnings	100	0	0	0	0	0	0																														F42
	FALSE		180.063	8.646	0.39	2	1	2.89051e+07	6	0	0	No warnings	100	0	0	0	0	0	0																														F4
	FALSE		180.063	8.653	0.378	2	1	2.39002e+07	6	5.5	91.7045	Irregular exchange	8.29553	0	0	0	0	0	91.7045																														F31
	FALSE		180.063	8.671	0.293	3	1	2.38674e+07	6	5.6	94.1422	Irregular exchange	5.85782	0	0	0	0	0	94.1422																														F23
	FALSE		180.063	8.723	0.2	3	1	2.12894e+07	6	5.6	93.1205	Irregular exchange	6.87948	0	0	0	0	0	93.1205																														F37
	FALSE		180.063	8.641	0.231	3	1	2.04075e+07	6	5.7	94.4597	Irregular exchange	5.54034	0	0	0	0	0	94.4597																														F34
	FALSE		180.063	8.716	0.247	2	1	1.71509e+07	6	0	0.354325	No warnings	98.937	0	1.06298	0	0	0	0																														F26
	FALSE		180.063	8.689	0.311	2	1	1.35805e+07	6	0	0.549201	No warnings	98.3524	0	1.6476	0	0	0	0																														F43
	FALSE		180.063	8.72	0.144	3	1	1.30959e+07	6	5.8	97.3447	No warnings	2.43398	0	0	0	0	1.32771	96.2383																														F28
	FALSE		180.063	8.609	0.316	2	1	1.22453e+07	6	3.9	64.9671	Contaminating mass	35.0329	0	0	0	0	0	64.9671																														F9
	FALSE		180.063	8.65	0.315	2	1	1.1882e+07	6	5.3	88.5765	Irregular exchange	11.4235	0	0	0	0	0	88.5765																														F19
	FALSE		180.063	8.7	0.221	2	1	1.15825e+07	6	4.4	72.6301	Contaminating mass	27.3699	0	0	0	0	0	72.6301																														F8
	FALSE		180.063	8.695	0.234	2	1	1.13957e+07	6	5.3	88.0562	Irregular exchange	11.9438	0	0	0	0	0	88.0562																														F46
	FALSE		180.063	8.694	0.187	3	1	1.06214e+07	6	5.2	86.7564	Irregular exchange	13.2436	0	0	0	0	0	86.7564																														F41
	FALSE		180.063	8.705	0.27	1	1	8.16709e+06	6	0	0	No warnings	100	0	0	0	0	0	0																														F17
FALSE	D-Glucose 6-phosphate	C6 H13 O9 P	Not the top hit	Full match	Not the top hit	Not the top hit	Full match	2e-05	0.07	260.03	260.03	259.022	10.18		0	0					0		0	0	0	0.024	0			0.024	0.024	0.024	2.10624e+07	53	6	1	38	83.9	70.7	No matches found	Multiple matches found	Methanobacterium thermoautotrophicum biosynthetic metabolism;Superpathway of glycolysis, pyruvate dehydrogenase, TCA, and glyoxylate bypass;Superpathway of anaerobic sucrose degradation;Superpathway of cytosolic glycolysis (plants), pyruvate dehydrogenase and TCA cycle;Superpathway of mycolyl-arabinogalactan-peptidoglycan complex biosynthesis;Superpathway of butirocin biosynthesis;Other	Single match found	No warnings	No warnings	No warnings	No warnings	No warnings	No warnings
	Checked	Tags	Molecular Weight	RT [min]	FWHM [min]	Max. # MI	# Adducts	Area	Max. Exchange	Avg. Exchange	Rel. Exchange [%]	Status	Exchange Rate [%]: 0	Exchange Rate [%]: 1	Exchange Rate [%]: 2	Exchange Rate [%]: 3	Exchange Rate [%]: 4	Exchange Rate [%]: 5	Exchange Rate [%]: 6	Exchange Rate [%]: 7	Exchange Rate [%]: 8	Exchange Rate [%]: 9	Exchange Rate [%]: 10	Exchange Rate [%]: 11	Exchange Rate [%]: 12	Exchange Rate [%]: 13	Exchange Rate [%]: 14	Exchange Rate [%]: 15	Exchange Rate [%]: 16	Exchange Rate [%]: 17	Exchange Rate [%]: 18	Exchange Rate [%]: 19	Exchange Rate [%]: 43	Exchange Rate [%]: 44	Exchange Rate [%]: 45	Exchange Rate [%]: 46	Exchange Rate [%]: 47	Exchange Rate [%]: 48	Exchange Rate [%]: 49	Exchange Rate [%]: 50	Exchange Rate [%]: 51	Exchange Rate [%]: 52	Exchange Rate [%]: 53	Exchange Rate [%]: 54	Exchange Rate [%]: 55	Exchange Rate [%]: 56	Exchange Rate [%]: 57	Exchange Rate [%]: 58	Study File ID
	FALSE		260.03	10.176	0.112	2	1	2.10624e+07	6	3.8	62.7518	Irregular exchange	37.2482	0	0	0	0	0	62.7518																														F20
	FALSE		260.03	10.189	0.112	3	1	1.98344e+07	6	3.7	61.6923	Irregular exchange	37.5137	0	0	1.5879	0	0	60.8984																														F31
	FALSE		260.03	10.173	0.116	2	1	1.69003e+07	6	0	0	No warnings	100	0	0	0	0	0	0																														F43
	FALSE		260.03	10.182	0.113	1	1	1.53531e+07	6	0	0	No warnings	100	0	0	0	0	0	0																														F32
	FALSE		260.03	10.189	0.113	1	1	1.53137e+07	6	0	0	No warnings	100	0	0	0	0	0	0																														F21
	FALSE		260.03	10.186	0.121	2	1	1.51821e+07	6	3.7	61.2417	Irregular exchange	38.7583	0	0	0	0	0	61.2417																														F41
	FALSE		260.03	10.173	0.119	2	1	1.5157e+07	6	0	0	No warnings	100	0	0	0	0	0	0																														F17
	FALSE		260.03	10.179	0.129	1	1	1.48896e+07	6	0	0	No warnings	100	0	0	0	0	0	0																														F26
	FALSE		260.03	10.189	0.126	1	1	1.42867e+07	6	0	0	No warnings	100	0	0	0	0	0	0																														F38
	FALSE		260.03	10.175	0.123	2	1	1.36556e+07	6	4	67.4506	Irregular exchange	32.5494	0	0	0	0	0	67.4506																														F23
	FALSE		260.03	10.183	0.111	3	1	1.23642e+07	6	4	67.4372	Irregular exchange	32.5628	0	0	0	0	0	67.4372																														F37
	FALSE		260.03	10.188	0.107	2	1	1.23504e+07	6	4.2	69.3114	Irregular exchange	30.6886	0	0	0	0	0	69.3114																														F34
	FALSE		260.03	10.189	0.108	1	1	1.12825e+07	6	0	0	No warnings	100	0	0	0	0	0	0																														F25
	FALSE		260.03	10.19	0.118	1	1	1.09153e+07	6	0	0	No warnings	100	0	0	0	0	0	0																														F47
	FALSE		260.03	10.179	0.108	1	1	1.08006e+07	6	0	0	No warnings	100	0	0	0	0	0	0																														F36
	FALSE		260.03	10.186	0.118	1	1	1.07134e+07	6	0	0	No warnings	100	0	0	0	0	0	0																														F33
	FALSE		260.03	10.178	0.117	3	1	1.06197e+07	6	4.5	74.1878	Irregular exchange	25.8122	0	0	0	0	0	74.1878																														F28
	FALSE		260.03	10.193	0.116	1	1	1.04963e+07	6	0	0	No warnings	100	0	0	0	0	0	0																														F15
	FALSE		260.03	10.196	0.111	3	1	1.02939e+07	6	4.2	70.4893	Irregular exchange	29.5107	0	0	0	0	0	70.4893																														F19
	FALSE		260.03	10.183	0.118	1	1	1.01367e+07	6	0	0	No warnings	100	0	0	0	0	0	0																														F42
	FALSE		260.03	10.206	0.111	1	1	9.71149e+06	6	0	0	No warnings	100	0	0	0	0	0	0																														F14
	FALSE		260.03	10.195	0.117	2	1	9.53023e+06	6	4.8	79.7577	Irregular exchange	20.2423	0	0	0	0	0	79.7577																														F46
	FALSE		260.03	10.192	0.122	1	1	8.76793e+06	6	0	0	No warnings	100	0	0	0	0	0	0																														F45
	FALSE		260.03	10.184	0.109	1	1	8.54527e+06	6	0	0	No warnings	100	0	0	0	0	0	0																														F22
	FALSE		260.03	10.196	0.122	2	1	8.40125e+06	6	5	82.5958	Irregular exchange	17.4042	0	0	0	0	0	82.5958																														F40
	FALSE		260.03	10.204	0.133	2	1	8.20134e+06	6	5	82.5433	Irregular exchange	17.4567	0	0	0	0	0	82.5433																														F18
	FALSE		260.03	10.194	0.121	1	1	7.71413e+06	6	0	0	No warnings	100	0	0	0	0	0	0																														F24
	FALSE		260.03	10.176	0.111	1	1	7.7121e+06	6	0	0	No warnings	100	0	0	0	0	0	0																														F39
	FALSE		260.03	10.195	0.098	2	1	7.66086e+06	6	4.9	81.5561	Irregular exchange	18.4439	0	0	0	0	0	81.5561																														F35
	FALSE		260.03	10.178	0.121	1	1	7.39499e+06	6	0	0	No warnings	100	0	0	0	0	0	0																														F30
	FALSE		260.03	10.189	0.114	1	1	7.07738e+06	6	0	0	No warnings	100	0	0	0	0	0	0																														F27
	FALSE		260.03	10.193	0.113	2	1	6.39206e+06	6	4.8	80.1233	Irregular exchange	19.8767	0	0	0	0	0	80.1233																														F44
	FALSE		260.03	10.187	0.099	2	1	5.50214e+06	6	4.9	82.1664	Irregular exchange	17.8336	0	0	0	0	0	82.1664																														F16
	FALSE		260.03	10.169	0.118	2	1	4.84933e+06	6	4.6	77.3583	Irregular exchange	22.6417	0	0	0	0	0	77.3583																														F29
	Checked	Tags	Molecular Weight	RT [min]	FWHM [min]	Max. # MI	# Adducts	Area	Max. Exchange	Avg. Exchange	Rel. Exchange [%]	Status	Exchange Rate [%]: 0	Exchange Rate [%]: 1	Exchange Rate [%]: 2	Exchange Rate [%]: 3	Exchange Rate [%]: 4	Exchange Rate [%]: 5	Exchange Rate [%]: 6	Exchange Rate [%]: 7	Exchange Rate [%]: 8	Exchange Rate [%]: 9	Exchange Rate [%]: 10	Exchange Rate [%]: 11	Exchange Rate [%]: 12	Exchange Rate [%]: 13	Exchange Rate [%]: 14	Exchange Rate [%]: 15	Exchange Rate [%]: 16	Exchange Rate [%]: 17	Exchange Rate [%]: 18	Exchange Rate [%]: 19	Exchange Rate [%]: 43	Exchange Rate [%]: 44	Exchange Rate [%]: 45	Exchange Rate [%]: 46	Exchange Rate [%]: 47	Exchange Rate [%]: 48	Exchange Rate [%]: 49	Exchange Rate [%]: 50	Exchange Rate [%]: 51	Exchange Rate [%]: 52	Exchange Rate [%]: 53	Exchange Rate [%]: 54	Exchange Rate [%]: 55	Exchange Rate [%]: 56	Exchange Rate [%]: 57	Exchange Rate [%]: 58	Study File ID
	FALSE		339.996	9.672	0.095	6	1	7.94367e+07	6	5.7	94.8776	Irregular exchange	0	0	0.0438647	10.0797	0	0.320053	89.5564																														F31
	FALSE		339.996	9.677	0.087	6	1	7.72949e+07	6	5.6	93.2115	Irregular exchange	0.383018	0	0	12.7237	0.115909	0.0297998	86.7475																														F23
	FALSE		339.996	9.686	0.086	7	1	7.2935e+07	6	5.5	92.3984	Irregular exchange	0.535294	0	0.00562021	13.986	0.208721	0	85.2644																														F37
	FALSE		339.996	9.671	0.09	6	1	6.75993e+07	6	5.5	92.4654	Irregular exchange	0.432519	0	0	14.0524	0.227603	0	85.2875																														F34
	FALSE		339.996	9.681	0.086	2	1	6.23517e+07	6	0	0	No warnings	100	0	0	0	0	0	0																														F38
	FALSE		339.996	9.68	0.086	2	1	6.00179e+07	6	0	0	No warnings	100	0	0	0	0	0	0																														F21
	FALSE		339.996	9.694	0.086	5	1	5.94732e+07	6	5.6	93.1883	Irregular exchange	0.16973	0	0	13.1501	0	0.401384	86.2788																														F41
	FALSE		339.996	9.68	0.085	3	1	5.48905e+07	6	5.8	95.9357	Irregular exchange	0	0	0	8.02467	0	0.312014	91.6633																														F20
	FALSE		339.996	9.676	0.079	2	1	5.39421e+07	6	0	0	No warnings	100	0	0	0	0	0	0																														F32
	FALSE		339.996	9.699	0.082	2	1	5.17912e+07	6	0	0	No warnings	100	0	0	0	0	0	0																														F15
	FALSE		339.996	9.682	0.087	2	1	4.95824e+07	6	0	0	No warnings	100	0	0	0	0	0	0																														F42
	FALSE		339.996	9.692	0.09	3	1	4.52898e+07	6	0	0.231091	No warnings	99.7689	0	0	0	0	0	0.231091																														F33
	FALSE		339.996	9.698	0.088	2	1	4.07374e+07	6	0	0	No warnings	100	0	0	0	0	0	0																														F25
	FALSE		339.996	9.703	0.085	2	1	3.98703e+07	6	0	0	No warnings	100	0	0	0	0	0	0																														F14
	FALSE		339.996	9.685	0.081	2	1	3.80336e+07	6	0	0	No warnings	100	0	0	0	0	0	0																														F47
	FALSE		339.996	9.703	0.084	5	1	3.7576e+07	6	5.8	96.341	Irregular exchange	0	0	0	7.29909	0	0.0568902	92.644																														F18
	FALSE		339.996	9.689	0.084	2	1	3.66396e+07	6	0	0	No warnings	100	0	0	0	0	0	0																														F36
	FALSE		339.996	9.666	0.084	2	1	3.66316e+07	6	0	0	No warnings	100	0	0	0	0	0	0																														F43
	FALSE		339.996	9.695	0.087	2	1	3.61173e+07	6	0	0	No warnings	100	0	0	0	0	0	0																														F45
	FALSE		339.996	9.698	0.089	4	1	3.41355e+07	6	5.7	94.5832	Irregular exchange	0	0	0	10.8336	0	0	89.1664																														F40
	FALSE		339.996	9.686	0.086	2	1	3.34773e+07	6	0	0	No warnings	100	0	0	0	0	0	0																														F22
	FALSE		339.996	9.68	0.084	2	1	3.04828e+07	6	0	0	No warnings	100	0	0	0	0	0	0																														F30
	FALSE		339.996	9.675	0.088	2	1	2.92447e+07	6	0	0	No warnings	100	0	0	0	0	0	0																														F26
	FALSE		339.996	9.679	0.083	2	1	2.83305e+07	6	0	0	No warnings	100	0	0	0	0	0	0																														F17
	FALSE		339.996	9.695	0.083	5	1	2.5178e+07	6	5.7	95.3872	Irregular exchange	0	0	0	9.22559	0	0	90.7744																														F35
	FALSE		339.996	9.706	0.081	2	1	2.35811e+07	6	0	0	No warnings	100	0	0	0	0	0	0																														F27
	FALSE		339.996	9.7	0.084	6	1	2.25796e+07	6	5.5	90.9131	Irregular exchange	0.513297	0	0	17.0538	0.140084	0	82.2928																														F16
	FALSE		339.996	9.703	0.076	5	1	2.10305e+07	6	5.4	90.6407	Irregular exchange	0	0	0.0284693	18.2854	0.481227	0.223154	80.9818																														F28
	FALSE		339.996	9.705	0.084	4	1	2.05731e+07	6	5.4	90.827	Irregular exchange	0	0	0	17.7537	0.691769	0.393387	81.1612																														F19
	FALSE		339.996	9.692	0.078	5	1	2.05464e+07	6	5.6	92.954	Irregular exchange	0	0	0	13.6939	0.597188	0	85.7089																														F46
	FALSE		339.996	9.677	0.084	2	1	1.96643e+07	6	0	0	No warnings	100	0	0	0	0	0	0																														F39
	FALSE		339.996	9.706	0.082	2	1	1.92413e+07	6	0	0	No warnings	100	0	0	0	0	0	0																														F24
	FALSE		339.996	9.696	0.078	5	1	1.69873e+07	6	5.4	90.3801	Irregular exchange	0	0	0	19.0559	0.108968	0.33368	80.5015																														F44
	FALSE		339.996	9.705	0.077	4	1	1.62015e+07	6	5.5	91.5835	Irregular exchange	0	0	0	16.6364	0	0.589422	82.7741																														F29
FALSE	D-ribose 5-phosphate	C5 H11 O8 P	Full match	Full match	Not the top hit	Not the top hit	Full match	0	0	230.019	230.019	229.012	9.887	0	0	0	0	0	0	0	0	0	0	0	0	0	0	0	0	0	0	0	1.90915e+08	20	4	1	16	91.6	76.8	No matches found	Multiple matches found	Superpathway of histidine, purine, and pyrimidine biosynthesis;Superpathway of purine nucleotide salvage;Superpathway of mycolyl-arabinogalactan-peptidoglycan complex biosynthesis;Other	Multiple matches found	No warnings	No warnings	No warnings	No warnings	No warnings	No warnings
	Checked	Tags	Molecular Weight	RT [min]	FWHM [min]	Max. # MI	# Adducts	Area	Max. Exchange	Avg. Exchange	Rel. Exchange [%]	Status	Exchange Rate [%]: 0	Exchange Rate [%]: 1	Exchange Rate [%]: 2	Exchange Rate [%]: 3	Exchange Rate [%]: 4	Exchange Rate [%]: 5	Exchange Rate [%]: 6	Exchange Rate [%]: 7	Exchange Rate [%]: 8	Exchange Rate [%]: 9	Exchange Rate [%]: 10	Exchange Rate [%]: 11	Exchange Rate [%]: 12	Exchange Rate [%]: 13	Exchange Rate [%]: 14	Exchange Rate [%]: 15	Exchange Rate [%]: 16	Exchange Rate [%]: 17	Exchange Rate [%]: 18	Exchange Rate [%]: 19	Exchange Rate [%]: 43	Exchange Rate [%]: 44	Exchange Rate [%]: 45	Exchange Rate [%]: 46	Exchange Rate [%]: 47	Exchange Rate [%]: 48	Exchange Rate [%]: 49	Exchange Rate [%]: 50	Exchange Rate [%]: 51	Exchange Rate [%]: 52	Exchange Rate [%]: 53	Exchange Rate [%]: 54	Exchange Rate [%]: 55	Exchange Rate [%]: 56	Exchange Rate [%]: 57	Exchange Rate [%]: 58	Study File ID
	FALSE		230.019	9.881	0.105	7	1	1.90915e+08	5	4.7	93.5598	No warnings	2.43905	0	4.25171	3.37943	0.491797	89.438																															F23
	FALSE		230.019	9.885	0.11	7	1	1.7991e+08	5	4.6	91.9671	Irregular exchange	2.89931	0	5.49226	4.19994	0.791251	86.6172																															F34
	FALSE		230.019	9.889	0.104	7	1	1.77614e+08	5	4.6	91.5198	Irregular exchange	2.98631	0	5.95566	4.30945	0.983838	85.7648																															F37
	FALSE		230.019	9.89	0.114	6	1	1.76943e+08	5	4.7	94.7557	No warnings	2.08223	0	3.51765	2.22248	0.81236	91.3653																															F20
	FALSE		230.019	9.884	0.101	6	1	1.66085e+08	5	4.6	92.9942	No warnings	3.32231	0	3.8991	3.20133	0.317745	89.2595																															F31
	FALSE		230.019	9.891	0.112	3	1	1.5162e+08	5	0	0	No warnings	100	0	0	0	0	0																															F42
	FALSE		230.019	9.893	0.107	3	1	1.51483e+08	5	0	0.0106797	No warnings	99.9466	0.0533985	0	0	0	0																															F32
	FALSE		230.019	9.891	0.105	2	1	1.41448e+08	5	0	0	No warnings	100	0	0	0	0	0																															F33
	FALSE		230.019	9.894	0.105	3	1	1.40393e+08	5	0	0	No warnings	100	0	0	0	0	0																															F15
	FALSE		230.019	9.895	0.101	3	1	1.38906e+08	5	0	0	No warnings	100	0	0	0	0	0																															F38
	FALSE		230.019	9.889	0.106	7	1	1.27735e+08	5	4.6	91.3566	Irregular exchange	3.81478	0	4.70385	4.71442	0.602501	86.1645																															F41
	FALSE		230.019	9.898	0.1	3	1	1.2671e+08	5	0	0	No warnings	100	0	0	0	0	0																															F21
	FALSE		230.019	9.882	0.105	3	1	1.26411e+08	5	0	0	No warnings	100	0	0	0	0	0																															F43
	FALSE		230.019	9.88	0.102	3	1	1.22256e+08	5	0	0	No warnings	100	0	0	0	0	0																															F26
	FALSE		230.019	9.891	0.105	3	1	1.16034e+08	5	0	0.0251682	No warnings	99.9371	0	0.0629206	0	0	0																															F47
	FALSE		230.019	9.884	0.101	3	1	1.1247e+08	5	0	0	No warnings	100	0	0	0	0	0																															F36
	FALSE		230.019	9.9	0.102	3	1	1.12358e+08	5	0	0	No warnings	100	0	0	0	0	0																															F25
	FALSE		230.019	9.879	0.104	3	1	1.1195e+08	5	0	0	No warnings	100	0	0	0	0	0																															F22
	FALSE		230.019	9.897	0.1	3	1	1.11347e+08	5	0	0	No warnings	100	0	0	0	0	0																															F14
	FALSE		230.019	9.878	0.101	3	1	1.07167e+08	5	0	0	No warnings	100	0	0	0	0	0																															F17
	FALSE		230.019	9.869	0.108	3	1	9.90793e+07	5	0	0	No warnings	100	0	0	0	0	0																															F30
	FALSE		230.019	9.892	0.11	6	1	9.8289e+07	5	4.8	95.5178	No warnings	1.21997	0	3.58808	2.77346	0	92.4185																															F35
	FALSE		230.019	9.893	0.104	2	1	9.7672e+07	5	0	0	No warnings	100	0	0	0	0	0																															F45
	FALSE		230.019	9.898	0.101	6	1	9.60814e+07	5	4.8	95.6689	No warnings	1.22973	0	3.36676	2.70316	0	92.7003																															F18
	FALSE		230.019	9.892	0.106	5	1	9.35641e+07	5	4.8	95.0716	No warnings	1.21551	0	4.0385	3.22438	0	91.5216																															F40
	FALSE		230.019	9.904	0.1	7	1	9.13189e+07	5	4.4	88.683	Irregular exchange	5.10831	0.142764	5.65871	6.16197	1.17253	81.7557																															F19
	FALSE		230.019	9.89	0.102	6	1	8.86518e+07	5	4.4	88.3629	Irregular exchange	3.42954	0.0881375	7.46443	8.44943	1.39336	79.1751																															F44
	FALSE		230.019	9.888	0.102	6	1	8.81916e+07	5	4.5	89.8625	Irregular exchange	2.79374	0	6.92506	7.57481	0.794142	81.9122																															F16
	FALSE		230.019	9.896	0.099	6	1	8.58583e+07	5	4.5	90.2969	Irregular exchange	3.54038	0.0894685	6.16129	5.62086	0.730339	83.8577																															F46
	FALSE		230.019	9.878	0.104	2	1	8.05431e+07	5	0	0	No warnings	100	0	0	0	0	0																															F39
	FALSE		230.019	9.893	0.094	3	1	7.60962e+07	5	0	0	No warnings	100	0	0	0	0	0																															F27
	FALSE		230.019	9.89	0.102	7	1	7.5981e+07	5	4.6	91.2168	Irregular exchange	2.34608	0.0820515	6.02488	6.65087	0.480871	84.4152																															F29
	FALSE		230.019	9.892	0.095	7	1	7.525e+07	5	4.5	90.487	Irregular exchange	3.75257	0.0165599	5.42988	5.7949	0.856629	84.1495																															F28
	FALSE		230.019	9.892	0.098	2	1	6.19784e+07	5	0	0	No warnings	100	0	0	0	0	0																															F24
	Checked	Tags	Molecular Weight	RT [min]	FWHM [min]	Max. # MI	# Adducts	Area	Max. Exchange	Avg. Exchange	Rel. Exchange [%]	Status	Exchange Rate [%]: 0	Exchange Rate [%]: 1	Exchange Rate [%]: 2	Exchange Rate [%]: 3	Exchange Rate [%]: 4	Exchange Rate [%]: 5	Exchange Rate [%]: 6	Exchange Rate [%]: 7	Exchange Rate [%]: 8	Exchange Rate [%]: 9	Exchange Rate [%]: 10	Exchange Rate [%]: 11	Exchange Rate [%]: 12	Exchange Rate [%]: 13	Exchange Rate [%]: 14	Exchange Rate [%]: 15	Exchange Rate [%]: 16	Exchange Rate [%]: 17	Exchange Rate [%]: 18	Exchange Rate [%]: 19	Exchange Rate [%]: 43	Exchange Rate [%]: 44	Exchange Rate [%]: 45	Exchange Rate [%]: 46	Exchange Rate [%]: 47	Exchange Rate [%]: 48	Exchange Rate [%]: 49	Exchange Rate [%]: 50	Exchange Rate [%]: 51	Exchange Rate [%]: 52	Exchange Rate [%]: 53	Exchange Rate [%]: 54	Exchange Rate [%]: 55	Exchange Rate [%]: 56	Exchange Rate [%]: 57	Exchange Rate [%]: 58	Study File ID
	FALSE		136.039	5.184	0.219	3	1	7.57689e+07	5	0	0	No warnings	100	0	0	0	0	0																															F31
	FALSE		136.039	5.181	0.227	2	1	7.56827e+07	5	0	0	No warnings	100	0	0	0	0	0																															F41
	FALSE		136.039	5.176	0.235	3	1	4.45833e+07	5	0	0	No warnings	100	0	0	0	0	0																															F37
	FALSE		136.039	5.194	0.247	2	1	4.02454e+07	5	0	0	No warnings	100	0	0	0	0	0																															F23
	FALSE		136.039	5.178	0.218	2	1	3.7758e+07	5	0	0	No warnings	100	0	0	0	0	0																															F44
	FALSE		136.039	5.164	0.211	1	1	3.74469e+07	5	0	0	No warnings	100	0	0	0	0	0																															F45
	FALSE		136.039	5.177	0.234	2	1	3.69846e+07	5	0	0	No warnings	100	0	0	0	0	0																															F16
	FALSE		136.039	5.178	0.225	2	1	3.52496e+07	5	0	0	No warnings	100	0	0	0	0	0																															F38
	FALSE		136.039	5.167	0.219	2	1	3.47615e+07	5	0	0.100556	No warnings	99.4972	0.502778	0	0	0	0																															F43
	FALSE		136.039	5.184	0.211	2	1	3.47593e+07	5	0	0.135023	No warnings	99.3249	0.675115	0	0	0	0																															F34
	FALSE		136.039	5.21	0.232	2	1	2.95466e+07	5	0	0	No warnings	100	0	0	0	0	0																															F26
	FALSE		136.039	5.177	0.239	1	1	2.86379e+07	5	0	0	No warnings	100	0	0	0	0	0																															F32
	FALSE		136.039	5.188	0.253	2	1	2.80812e+07	5	0	0	No warnings	100	0	0	0	0	0																															F17
	FALSE		136.039	5.175	0.224	1	1	2.65559e+07	5	0	0	No warnings	100	0	0	0	0	0																															F29
	FALSE		136.039	5.201	0.234	2	1	2.5325e+07	5	0	0	No warnings	100	0	0	0	0	0																															F21
	FALSE		136.039	5.176	0.21	2	1	2.46552e+07	5	0	0	No warnings	100	0	0	0	0	0																															F20
	FALSE		136.039	5.2	0.217	2	1	2.20238e+07	5	0	0.168165	No warnings	99.1592	0.840824	0	0	0	0																															F19
	FALSE		136.039	5.186	0.23	1	1	2.1161e+07	5	0	0	No warnings	100	0	0	0	0	0																															F22
	FALSE		136.039	5.187	0.197	2	1	2.10877e+07	5	0	0	No warnings	100	0	0	0	0	0																															F47
	FALSE		136.039	5.174	0.222	1	1	2.09663e+07	5	0	0	No warnings	100	0	0	0	0	0																															F36
	FALSE		136.039	5.191	0.226	2	1	2.08571e+07	5	0	0	No warnings	100	0	0	0	0	0																															F28
	FALSE		136.039	5.186	0.23	2	1	2.03571e+07	5	0	0	No warnings	100	0	0	0	0	0																															F25
	FALSE		136.039	5.175	0.223	2	1	2.03487e+07	5	0	0	No warnings	100	0	0	0	0	0																															F14
	FALSE		136.039	5.157	0.239	2	1	1.94846e+07	5	0	0	No warnings	100	0	0	0	0	0																															F30
	FALSE		136.039	5.191	0.231	2	1	1.73632e+07	5	0	0	No warnings	100	0	0	0	0	0																															F46
	FALSE		136.039	5.181	0.251	1	1	1.3978e+07	5	0	0	No warnings	100	0	0	0	0	0																															F33
	FALSE		136.039	5.169	0.201	2	1	1.36913e+07	5	0	0	No warnings	100	0	0	0	0	0																															F42
	FALSE		136.039	5.171	0.241	1	1	1.23332e+07	5	0	0	No warnings	100	0	0	0	0	0																															F18
	FALSE		136.039	5.174	0.251	1	1	1.13245e+07	5	0	0	No warnings	100	0	0	0	0	0																															F15
	FALSE		136.039	5.158	0.203	1	1	8.74569e+06	5	0	0	No warnings	100	0	0	0	0	0																															F35
	FALSE		136.039	5.184	0.243	1	1	8.06314e+06	5	0	0	No warnings	100	0	0	0	0	0																															F39
	FALSE		136.039	5.162	0.25	1	1	6.92902e+06	5	0	0	No warnings	100	0	0	0	0	0																															F40
	FALSE		136.039	5.2	0.204	1	1	4.97831e+06	5	0	0	No warnings	100	0	0	0	0	0																															F27
	FALSE		136.039	5.163	0.192	1	1	4.59639e+06	5	0	0	No warnings	100	0	0	0	0	0																															F24
	FALSE		136.039	5.576	1.2	1	1	4.25387e+06	5	0	0	No warnings	100	0	0	0	0	0																															F4
	FALSE		136.039	5.34	0.534	1	1	2.00631e+06	5	0	0	No warnings	100	0	0	0	0	0																															F7
	FALSE		136.039	5.314	0.256	1	1	1.83794e+06	5	0	0	No warnings	100	0	0	0	0	0																															F3
	FALSE		136.039	5.179	0.311	1	1	1.4789e+06	5	0	0	Low pattern fit	100	0	0	0	0	0																															F2
	FALSE		136.039	4.97	0.254	1	1	1.32403e+06	5	0	0	Low pattern fit	100	0	0	0	0	0																															F5
	FALSE		136.039	5.211	0.28	1	1	1.0896e+06	5	0	0	Low pattern fit	100	0	0	0	0	0																															F6
	FALSE		136.039	4.897	0.173	1	1	1.00541e+06	5	0	0	Low pattern fit	100	0	0	0	0	0																															F8
FALSE	Inosine	C10 H12 N4 O5	Full match	No results	Partial match	Not the top hit	Full match	6e-05	0.24	268.081	268.081	267.074	6.376																				5.79217e+08	6	0		4			No matches found	No matches found	Superpathway of purine nucleotide salvage;Other	Single match found	No warnings	No warnings	No warnings	No warnings	No warnings	No warnings
	Checked	Tags	Molecular Weight	RT [min]	FWHM [min]	Max. # MI	# Adducts	Area	Max. Exchange	Avg. Exchange	Rel. Exchange [%]	Status	Exchange Rate [%]: 0	Exchange Rate [%]: 1	Exchange Rate [%]: 2	Exchange Rate [%]: 3	Exchange Rate [%]: 4	Exchange Rate [%]: 5	Exchange Rate [%]: 6	Exchange Rate [%]: 7	Exchange Rate [%]: 8	Exchange Rate [%]: 9	Exchange Rate [%]: 10	Exchange Rate [%]: 11	Exchange Rate [%]: 12	Exchange Rate [%]: 13	Exchange Rate [%]: 14	Exchange Rate [%]: 15	Exchange Rate [%]: 16	Exchange Rate [%]: 17	Exchange Rate [%]: 18	Exchange Rate [%]: 19	Exchange Rate [%]: 43	Exchange Rate [%]: 44	Exchange Rate [%]: 45	Exchange Rate [%]: 46	Exchange Rate [%]: 47	Exchange Rate [%]: 48	Exchange Rate [%]: 49	Exchange Rate [%]: 50	Exchange Rate [%]: 51	Exchange Rate [%]: 52	Exchange Rate [%]: 53	Exchange Rate [%]: 54	Exchange Rate [%]: 55	Exchange Rate [%]: 56	Exchange Rate [%]: 57	Exchange Rate [%]: 58	Study File ID
	FALSE		268.081	6.377	0.172	8	1	5.79217e+08	10	0.5	5.11908	Irregular exchange	89.5625	0	0	0.442412	0.11158	9.88346	0	0	0	0	0																										F37
	FALSE		268.081	6.382	0.176	7	1	5.44505e+08	10	0.4	4.08518	Irregular exchange	91.6538	0	0	0.416237	0.0581683	7.86053	0.0112914	0	0	0	0																										F20
	FALSE		268.081	6.377	0.173	7	1	5.1282e+08	10	0.4	4.08687	Irregular exchange	91.6701	0	0	0.348164	0.0846295	7.89714	0	0	0	0	0																										F41
	FALSE		268.081	6.375	0.172	7	1	5.12545e+08	10	0.4	4.07397	Irregular exchange	91.6762	0.0287053	0	0.337123	0.0901467	7.8678	0	0	0	0	0																										F31
	FALSE		268.081	6.377	0.16	8	1	5.06561e+08	10	0.5	5.03305	Irregular exchange	89.7219	0	0	0.52456	0.0110003	9.74256	0	0	0	0	0																										F34
	FALSE		268.081	6.382	0.165	7	1	4.98622e+08	10	0.5	4.95339	Irregular exchange	89.9174	0	0	0.411372	0.0562058	9.61499	0	0	0	0	0																										F23
	FALSE		268.081	6.36	0.17	3	1	4.05e+08	10	0	0	No warnings	100	0	0	0	0	0	0	0	0	0	0																										F45
	FALSE		268.081	6.372	0.171	7	1	3.75944e+08	10	0.5	5.2819	Irregular exchange	89.2822	0	0	0.336694	0.0968189	10.2843	0	0	0	0	0																										F40
	FALSE		268.081	6.364	0.181	7	1	3.69727e+08	10	0.5	4.76133	Irregular exchange	90.4099	0	0	0.244292	0.0434028	9.26353	0	0	0	0	0.0389206																										F35
	FALSE		268.081	6.376	0.176	3	1	3.42725e+08	10	0	0	No warnings	100	0	0	0	0	0	0	0	0	0	0																										F22
	FALSE		268.081	6.373	0.162	3	1	3.42251e+08	10	0	0	No warnings	100	0	0	0	0	0	0	0	0	0	0																										F30
	FALSE		268.081	6.375	0.169	3	1	3.0296e+08	10	0	0.0515665	No warnings	99.9484	0	0	0	0	0	0	0	0	0	0.0515665																										F42
	FALSE		268.081	6.369	0.161	3	1	2.86941e+08	10	0	0	No warnings	100	0	0	0	0	0	0	0	0	0	0																										F38
	FALSE		268.081	6.374	0.165	7	1	2.86396e+08	10	0.5	4.78329	Irregular exchange	90.3451	0	0	0.230551	0.0467542	9.31143	0.0661759	0	0	0	0																										F18
	FALSE		268.081	6.375	0.163	8	1	2.63542e+08	10	1	10.0091	Irregular exchange	79.4886	0	0.168944	1.07138	0.144502	19.0521	0.0109293	0	0	0	0.0634618																										F16
	FALSE		268.081	6.375	0.171	3	1	2.57306e+08	10	0	0	No warnings	100	0	0	0	0	0	0	0	0	0	0																										F14
	FALSE		268.081	6.38	0.174	3	1	2.4664e+08	10	0	0	No warnings	100	0	0	0	0	0	0	0	0	0	0																										F25
	FALSE		268.081	6.377	0.161	9	1	2.4302e+08	10	1	10.006	Irregular exchange	79.1377	0	0.444763	1.34763	0.222333	18.8476	0	0	0	0	0																										F44
	FALSE		268.081	6.379	0.168	3	1	2.39898e+08	10	0	0	No warnings	100	0	0	0	0	0	0	0	0	0	0																										F36
	FALSE		268.081	6.395	0.164	3	1	2.38953e+08	10	0	0	No warnings	100	0	0	0	0	0	0	0	0	0	0																										F33
	FALSE		268.081	6.382	0.163	3	1	2.38499e+08	10	0	0	No warnings	100	0	0	0	0	0	0	0	0	0	0																										F32
	FALSE		268.081	6.375	0.175	3	1	2.31744e+08	10	0	0	No warnings	100	0	0	0	0	0	0	0	0	0	0																										F39
	FALSE		268.081	6.375	0.168	9	1	2.22333e+08	10	1	9.6972	Irregular exchange	80.0357	0	0.194999	1.00865	0.247192	18.5135	0	0	0	0	0																										F29
	FALSE		268.081	6.372	0.167	3	1	2.19888e+08	10	0	0	No warnings	100	0	0	0	0	0	0	0	0	0	0																										F47
	FALSE		268.081	6.388	0.168	3	1	2.15247e+08	10	0	0	No warnings	100	0	0	0	0	0	0	0	0	0	0																										F15
	FALSE		268.081	6.367	0.159	3	1	1.60709e+08	10	0	0	No warnings	100	0	0	0	0	0	0	0	0	0	0																										F21
	FALSE		268.081	6.376	0.167	3	1	1.49891e+08	10	0	0	No warnings	100	0	0	0	0	0	0	0	0	0	0																										F27
	FALSE		268.081	6.374	0.17	3	1	1.45138e+08	10	0	0	No warnings	100	0	0	0	0	0	0	0	0	0	0																										F43
	FALSE		268.081	6.389	0.169	3	1	1.39029e+08	10	0	0	No warnings	100	0	0	0	0	0	0	0	0	0	0																										F26
	FALSE		268.081	6.363	0.146	3	1	1.04662e+08	10	0	0	No warnings	100	0	0	0	0	0	0	0	0	0	0																										F17
	FALSE		268.081	6.392	0.167	3	1	9.84201e+07	10	0	0	No warnings	100	0	0	0	0	0	0	0	0	0	0																										F24
	FALSE		268.081	6.364	0.166	8	1	9.65011e+07	10	1	9.91588	Irregular exchange	79.5627	0	0.248278	1.18282	0.05635	18.8105	0.139325	0	0	0	0																										F28
	FALSE		268.081	6.372	0.163	8	1	9.34295e+07	10	1	10.0466	Irregular exchange	79.3082	0	0.24307	1.14388	0.0181828	19.2447	0.041959	0	0	0	0																										F19
	FALSE		268.081	6.38	0.163	8	1	8.52472e+07	10	1	10.1761	Irregular exchange	79.1237	0	0.147824	1.06489	0.0475116	19.6161	0	0	0	0	0																										F46
FALSE	Inosine-5'-monophosphate (IMP)	C10 H13 N4 O8 P	Full match	Full match	Full match	Partial match	Full match	9e-05	0.26	348.047	348.047	347.04	9.871																				1.11693e+08	6	1	1	12	75.5	67	No matches found	Single match found	Superpathway of histidine, purine, and pyrimidine biosynthesis;Superpathway of purine nucleotide salvage;Superpathway of purine nucleotides de novo biosynthesis I;Superpathway of purine nucleotides de novo biosynthesis II;Other	Single match found	No warnings	No warnings	No warnings	No warnings	No warnings	No warnings
	Checked	Tags	Molecular Weight	RT [min]	FWHM [min]	Max. # MI	# Adducts	Area	Max. Exchange	Avg. Exchange	Rel. Exchange [%]	Status	Exchange Rate [%]: 0	Exchange Rate [%]: 1	Exchange Rate [%]: 2	Exchange Rate [%]: 3	Exchange Rate [%]: 4	Exchange Rate [%]: 5	Exchange Rate [%]: 6	Exchange Rate [%]: 7	Exchange Rate [%]: 8	Exchange Rate [%]: 9	Exchange Rate [%]: 10	Exchange Rate [%]: 11	Exchange Rate [%]: 12	Exchange Rate [%]: 13	Exchange Rate [%]: 14	Exchange Rate [%]: 15	Exchange Rate [%]: 16	Exchange Rate [%]: 17	Exchange Rate [%]: 18	Exchange Rate [%]: 19	Exchange Rate [%]: 43	Exchange Rate [%]: 44	Exchange Rate [%]: 45	Exchange Rate [%]: 46	Exchange Rate [%]: 47	Exchange Rate [%]: 48	Exchange Rate [%]: 49	Exchange Rate [%]: 50	Exchange Rate [%]: 51	Exchange Rate [%]: 52	Exchange Rate [%]: 53	Exchange Rate [%]: 54	Exchange Rate [%]: 55	Exchange Rate [%]: 56	Exchange Rate [%]: 57	Exchange Rate [%]: 58	Study File ID
	FALSE		348.047	9.878	0.096	3	1	2.90545e+07	10	0	0	No warnings	100	0	0	0	0	0	0	0	0	0	0																										F24
	FALSE		348.047	9.877	0.096	3	1	4.85899e+07	10	0	0	No warnings	100	0	0	0	0	0	0	0	0	0	0																										F27
	FALSE		348.047	9.861	0.102	3	1	6.98969e+07	10	0	0	No warnings	100	0	0	0	0	0	0	0	0	0	0																										F39
	FALSE		348.047	9.861	0.101	3	1	6.12166e+07	10	0	0	No warnings	100	0	0	0	0	0	0	0	0	0	0																										F22
	FALSE		348.047	9.856	0.104	3	1	4.67288e+07	10	0	0	No warnings	100	0	0	0	0	0	0	0	0	0	0																										F30
	FALSE		348.047	9.88	0.106	2	1	3.21417e+07	10	0	0	No warnings	100	0	0	0	0	0	0	0	0	0	0																										F45
	FALSE		348.047	9.876	0.102	3	1	2.8132e+07	10	0	0	No warnings	100	0	0	0	0	0	0	0	0	0	0																										F21
	FALSE		348.047	9.869	0.104	2	1	3.80478e+07	10	0	0	No warnings	100	0	0	0	0	0	0	0	0	0	0																										F32
	FALSE		348.047	9.878	0.105	2	1	5.80456e+07	10	0	0	No warnings	100	0	0	0	0	0	0	0	0	0	0																										F38
	FALSE		348.047	9.861	0.094	2	1	1.13772e+07	10	0	0	No warnings	100	0	0	0	0	0	0	0	0	0	0																										F17
	FALSE		348.047	9.865	0.093	2	1	1.44134e+07	10	0	0	No warnings	100	0	0	0	0	0	0	0	0	0	0																										F26
	FALSE		348.047	9.862	0.1	2	1	1.69975e+07	10	0	0	No warnings	100	0	0	0	0	0	0	0	0	0	0																										F43
	FALSE		348.047	9.879	0.101	2	1	4.73484e+07	10	0	0	No warnings	100	0	0	0	0	0	0	0	0	0	0																										F15
	FALSE		348.047	9.872	0.103	3	1	4.84627e+07	10	0	0	No warnings	100	0	0	0	0	0	0	0	0	0	0																										F33
	FALSE		348.047	9.864	0.102	2	1	5.92054e+07	10	0	0	No warnings	100	0	0	0	0	0	0	0	0	0	0																										F42
	FALSE		348.047	9.877	0.104	8	1	1.04287e+08	10	0.4	3.89347	Irregular exchange	92.2594	0	0	0.0998259	0.0269782	7.45989	0.00153282	0	0.15233	0	0																										F18
	FALSE		348.047	9.876	0.109	7	1	1.01895e+08	10	0.4	3.52261	Irregular exchange	92.9419	0	0	0.0279423	0.00828377	7.02184	0	0	0	0	0																										F35
	FALSE		348.047	9.876	0.104	8	1	1.05187e+08	10	0.4	4.17855	Irregular exchange	91.6768	0	0	0.128325	0	8.0528	0	0	0.142062	0	0																										F40
	FALSE		348.047	9.875	0.104	4	1	1.89774e+07	10	0.5	5.14423	Irregular exchange	89.7115	0	0	0	0	10.2885	0	0	0	0	0																										F16
	FALSE		348.047	9.872	0.097	4	1	1.96711e+07	10	0.5	4.92326	Irregular exchange	90.1535	0	0	0	0	9.84652	0	0	0	0	0																										F29
	FALSE		348.047	9.873	0.098	3	1	1.7109e+07	10	0.5	5.14004	Irregular exchange	89.7199	0	0	0	0	10.2801	0	0	0	0	0																										F44
	FALSE		348.047	9.877	0.106	6	1	1.11693e+08	10	0.3	2.71465	Irregular exchange	94.3874	0.120666	0	0.167465	0.0991602	5.22536	0	0	0	0	0																										F20
	FALSE		348.047	9.867	0.106	5	1	9.52482e+07	10	0.3	2.77097	Irregular exchange	94.4526	0	0	0.0135571	0	5.5338	0	0	0	0	0																										F31
	FALSE		348.047	9.871	0.104	7	1	6.87546e+07	10	0.3	2.79544	Irregular exchange	94.3866	0	0	0.0211727	0.0704557	5.5218	0	0	0	0	0																										F41
	FALSE		348.047	9.887	0.097	3	1	1.04738e+07	10	0.8	7.97654	Irregular exchange	84.0469	0	0	0	0	15.9531	0	0	0	0	0																										F19
	FALSE		348.047	9.877	0.094	3	1	8.64118e+06	10	0.8	7.54945	Irregular exchange	84.9011	0	0	0	0	15.0989	0	0	0	0	0																										F28
	FALSE		348.047	9.881	0.099	3	1	9.47103e+06	10	0.7	6.6492	Irregular exchange	86.7016	0	0	0	0	13.2984	0	0	0	0	0																										F46
	FALSE		348.047	9.861	0.109	6	1	7.52552e+07	10	0.3	3.43768	Irregular exchange	93.0642	0	0	0.120298	0.0615111	6.75396	0	0	0	0	0																										F23
	FALSE		348.047	9.866	0.109	7	1	8.3036e+07	10	0.3	3.08631	Irregular exchange	93.7698	0	0	0.144029	0	6.08619	0	0	0	0	0																										F34
	FALSE		348.047	9.87	0.099	6	1	8.07743e+07	10	0.3	3.41502	Irregular exchange	93.2923	0	0	0	0	6.50367	0	0	0.203981	0	0																										F37
	FALSE		348.047	9.881	0.1	4	1	4.59183e+07	10	0	0.138516	No warnings	99.723	0	0	0	0	0.277032	0	0	0	0	0																										F14
	FALSE		348.047	9.875	0.102	3	1	3.99332e+07	10	0	0	No warnings	100	0	0	0	0	0	0	0	0	0	0																										F47
	FALSE		348.047	9.883	0.099	3	1	4.39072e+07	10	0	0	No warnings	100	0	0	0	0	0	0	0	0	0	0																										F25
	FALSE		348.047	9.869	0.1	3	1	4.35308e+07	10	0	0.0410031	No warnings	99.59	0.410031	0	0	0	0	0	0	0	0	0																										F36
	Checked	Tags	Molecular Weight	RT [min]	FWHM [min]	Max. # MI	# Adducts	Area	Max. Exchange	Avg. Exchange	Rel. Exchange [%]	Status	Exchange Rate [%]: 0	Exchange Rate [%]: 1	Exchange Rate [%]: 2	Exchange Rate [%]: 3	Exchange Rate [%]: 4	Exchange Rate [%]: 5	Exchange Rate [%]: 6	Exchange Rate [%]: 7	Exchange Rate [%]: 8	Exchange Rate [%]: 9	Exchange Rate [%]: 10	Exchange Rate [%]: 11	Exchange Rate [%]: 12	Exchange Rate [%]: 13	Exchange Rate [%]: 14	Exchange Rate [%]: 15	Exchange Rate [%]: 16	Exchange Rate [%]: 17	Exchange Rate [%]: 18	Exchange Rate [%]: 19	Exchange Rate [%]: 43	Exchange Rate [%]: 44	Exchange Rate [%]: 45	Exchange Rate [%]: 46	Exchange Rate [%]: 47	Exchange Rate [%]: 48	Exchange Rate [%]: 49	Exchange Rate [%]: 50	Exchange Rate [%]: 51	Exchange Rate [%]: 52	Exchange Rate [%]: 53	Exchange Rate [%]: 54	Exchange Rate [%]: 55	Exchange Rate [%]: 56	Exchange Rate [%]: 57	Exchange Rate [%]: 58	Study File ID
	FALSE		102.068	1.792	0.031	2	1	5.62244e+07	5	0	0.472003	No warnings	97.64	2.36001	0	0	0	0																															F22
	FALSE		102.068	1.806	0.086	2	1	3.73353e+07	5	0.1	1.86487	No warnings	90.6756	9.32435	0	0	0	0																															F39
	FALSE		102.068	1.78	0.144	2	1	3.32676e+07	5	0	0.643173	No warnings	96.7841	3.21586	0	0	0	0																															F26
	FALSE		102.068	1.799	0.047	2	1	3.02028e+07	5	0	0.585516	No warnings	97.0724	2.92758	0	0	0	0																															F44
	FALSE		102.068	1.805	0.056	2	1	2.32286e+07	5	0.1	1.13718	No warnings	94.3141	5.68588	0	0	0	0																															F30
	FALSE		102.068	1.804	0.024	2	1	2.24336e+07	5	0	0.258225	No warnings	98.7089	1.29112	0	0	0	0																															F16
	FALSE		102.068	1.811	0.026	2	1	1.95383e+07	5	0.1	2.44233	No warnings	87.7883	12.2117	0	0	0	0																															F31
	FALSE		102.068	1.805	0.041	2	1	1.86788e+07	5	0.1	2.24488	Contaminating mass	88.7756	11.2244	0	0	0	0																															F27
	FALSE		102.068	1.811	0.032	2	1	1.8426e+07	5	0.1	1.50458	No warnings	92.4771	7.5229	0	0	0	0																															F35
	FALSE		102.068	1.81	0.156	2	1	1.53795e+07	5	0.1	2.64803	Contaminating mass	86.7598	13.2402	0	0	0	0																															F7
	FALSE		102.068	1.783	0.123	2	1	1.28601e+07	5	0.1	1.36257	No warnings	93.1872	6.81284	0	0	0	0																															F3
	FALSE		102.068	1.793	0.087	2	1	1.17868e+07	5	0	0.00110553	No warnings	99.9945	0.00552766	0	0	0	0																															F19
	FALSE		102.068	1.804	0.034	2	1	1.15351e+07	5	0	0.474124	No warnings	97.6294	2.37062	0	0	0	0																															F14
	FALSE		102.068	1.764	0.063	2	1	1.14126e+07	5	0.1	1.04938	No warnings	94.7531	5.24688	0	0	0	0																															F38
	FALSE		102.068	1.808	0.069	2	1	9.94947e+06	5	0.3	5.16137	No warnings	74.1932	25.8068	0	0	0	0																															F34
	FALSE		102.068	1.796	0.027	2	1	8.94388e+06	5	0	0.75539	No warnings	96.2231	3.77695	0	0	0	0																															F9
	FALSE		102.068	1.808	0.027	2	1	7.79536e+06	5	0	0.737161	No warnings	96.3142	3.6858	0	0	0	0																															F47
	FALSE		102.068	1.806	0.023	2	1	6.62232e+06	5	0.2	4.05589	No warnings	79.7205	20.2795	0	0	0	0																															F20
	FALSE		102.068	1.805	0.022	2	1	6.55039e+06	5	0.2	3.06042	No warnings	84.6979	15.3021	0	0	0	0																															F41
	FALSE		102.068	1.806	0.067	2	1	6.44938e+06	5	0.2	3.41263	Contaminating mass	82.9368	17.0632	0	0	0	0																															F15
	FALSE		102.068	1.797	0.042	2	1	6.32325e+06	5	0.3	6.10211	No warnings	69.4894	30.5106	0	0	0	0																															F23
	FALSE		102.068	1.787	0.029	2	1	5.96494e+06	5	0.3	6.10728	Contaminating mass	69.4636	30.5364	0	0	0	0																															F8
	FALSE		102.068	1.806	0.028	2	1	5.29614e+06	5	0.2	4.1875	Contaminating mass	79.0625	20.9375	0	0	0	0																															F42
	FALSE		102.068	1.81	0.025	2	1	5.15037e+06	5	0.3	5.5999	No warnings	72.0005	27.9995	0	0	0	0																															F40
	FALSE		102.068	1.806	0.028	2	1	4.98e+06	5	0.1	2.58559	Contaminating mass	87.072	12.928	0	0	0	0																															F36
	FALSE		102.068	1.798	0.03	2	1	4.91602e+06	5	0.3	5.99643	Contaminating mass	70.0178	29.9822	0	0	0	0																															F43
	FALSE		102.068	1.804	0.025	2	1	4.74837e+06	5	0.3	6.73789	No warnings	66.3106	33.6894	0	0	0	0																															F46
	FALSE		102.068	1.79	0.03	2	1	4.67401e+06	5	0.2	3.54238	No warnings	82.2881	17.7119	0	0	0	0																															F18
	FALSE		102.068	1.805	0.026	2	1	4.53842e+06	5	0.2	4.8723	Contaminating mass	75.6385	24.3615	0	0	0	0																															F25
	FALSE		102.068	1.806	0.028	2	1	4.08138e+06	5	0.3	6.44896	No warnings	67.7552	32.2448	0	0	0	0																															F28
	FALSE		102.068	1.81	0.031	1	1	3.77977e+06	5	0	0	No warnings	100	0	0	0	0	0																															F45
	FALSE		102.068	1.793	0.028	1	1	3.52742e+06	5	0	0	No warnings	100	0	0	0	0	0																															F4
	FALSE		102.068	1.802	0.022	2	1	3.3421e+06	5	0.2	3.33695	No warnings	83.3152	16.6848	0	0	0	0																															F29
	FALSE		102.068	1.804	0.034	2	1	3.25148e+06	5	0.2	3.33497	Contaminating mass	83.3252	16.6748	0	0	0	0																															F24
	FALSE		102.068	1.806	0.028	2	1	3.24123e+06	5	0.2	4.1917	No warnings	79.0415	20.9585	0	0	0	0																															F37
	FALSE		102.068	1.795	0.028	2	1	2.98592e+06	5	0	0.683264	No warnings	96.5837	3.41632	0	0	0	0																															F5
	FALSE		102.068	1.8	0.02	2	1	2.88583e+06	5	0.1	1.3935	No warnings	93.0325	6.96749	0	0	0	0																															F17
	FALSE		102.068	1.806	0.022	2	1	2.86066e+06	5	0.2	3.54711	Contaminating mass	82.2645	17.7355	0	0	0	0																															F6
	FALSE		102.068	1.805	0.023	2	1	2.71127e+06	5	0.1	1.25114	No warnings	93.7443	6.25568	0	0	0	0																															F2
	FALSE		102.068	1.795	0.024	2	1	2.6713e+06	5	0	0.646809	No warnings	96.766	3.23405	0	0	0	0																															F21
	FALSE		102.068	1.799	0.032	2	1	2.41449e+06	5	0	0.600827	No warnings	96.9959	3.00413	0	0	0	0																															F33
	FALSE		102.068	1.806	0.029	1	1	2.17667e+06	5	0	0	No warnings	100	0	0	0	0	0																															F32
FALSE	α-D-Glucose-1,6-bisphosphate	C6 H14 O12 P2	Full match	Full match	Partial match	Not the top hit	Full match	-2e-05	-0.07	339.996	339.996	338.989	11.613																				6.61973e+08	15	2	1	14	86.8	72	No matches found	Multiple matches found	Methanobacterium thermoautotrophicum biosynthetic metabolism;Superpathway of glycolysis, pyruvate dehydrogenase, TCA, and glyoxylate bypass;Superpathway of anaerobic sucrose degradation;Superpathway of cytosolic glycolysis (plants), pyruvate dehydrogenase and TCA cycle;Other	Single match found	No warnings	Contaminating mass	Contaminating mass	Contaminating mass	Contaminating mass	No warnings
	Checked	Tags	Molecular Weight	RT [min]	FWHM [min]	Max. # MI	# Adducts	Area	Max. Exchange	Avg. Exchange	Rel. Exchange [%]	Status	Exchange Rate [%]: 0	Exchange Rate [%]: 1	Exchange Rate [%]: 2	Exchange Rate [%]: 3	Exchange Rate [%]: 4	Exchange Rate [%]: 5	Exchange Rate [%]: 6	Exchange Rate [%]: 7	Exchange Rate [%]: 8	Exchange Rate [%]: 9	Exchange Rate [%]: 10	Exchange Rate [%]: 11	Exchange Rate [%]: 12	Exchange Rate [%]: 13	Exchange Rate [%]: 14	Exchange Rate [%]: 15	Exchange Rate [%]: 16	Exchange Rate [%]: 17	Exchange Rate [%]: 18	Exchange Rate [%]: 19	Exchange Rate [%]: 43	Exchange Rate [%]: 44	Exchange Rate [%]: 45	Exchange Rate [%]: 46	Exchange Rate [%]: 47	Exchange Rate [%]: 48	Exchange Rate [%]: 49	Exchange Rate [%]: 50	Exchange Rate [%]: 51	Exchange Rate [%]: 52	Exchange Rate [%]: 53	Exchange Rate [%]: 54	Exchange Rate [%]: 55	Exchange Rate [%]: 56	Exchange Rate [%]: 57	Exchange Rate [%]: 58	Study File ID
	FALSE		339.996	11.644	0.239	5	1	2.56397e+08	6	0.5	7.50766	Contaminating mass	92.3834	0	0	0.217985	0	0	7.39866																														F24
	FALSE		339.996	11.657	0.23	3	1	3.02943e+08	6	0	0.804998	No warnings	99.195	0	0	0	0	0	0.804998																														F27
	FALSE		339.996	11.609	0.245	3	1	3.36611e+08	6	0.1	2.38495	Contaminating mass	97.615	0	0	0	0	0	2.38495																														F39
	FALSE		339.996	11.65	0.237	3	1	3.58212e+08	6	0.2	2.52162	Contaminating mass	97.4784	0	0	0	0	0	2.52162																														F22
	FALSE		339.996	11.652	0.286	3	1	3.50688e+08	6	0.2	2.96953	Contaminating mass	97.0138	0	0	0.0333266	0	0	2.95287																														F30
	FALSE		339.996	11.62	0.233	4	1	3.34094e+08	6	0.2	2.7077	Contaminating mass	97.2923	0	0	0	0	0	2.7077																														F45
	FALSE		339.996	11.642	0.226	4	1	3.65811e+08	6	0.4	6.34622	Contaminating mass	93.6451	0	0	0.0173509	0	0	6.33754																														F21
	FALSE		339.996	11.648	0.235	4	1	4.1873e+08	6	0.3	4.3849	Contaminating mass	95.6151	0	0	0	0	0	4.3849																														F32
	FALSE		339.996	11.612	0.217	4	1	3.72584e+08	6	0.3	4.74146	Contaminating mass	94.9051	0.341783	0	0.13719	0	0	4.6159																														F38
	FALSE		339.996	11.633	0.228	4	1	2.42961e+08	6	0.2	2.84899	Contaminating mass	97.151	0	0	0	0	0	2.84899																														F17
	FALSE		339.996	11.62	0.224	3	1	2.80567e+08	6	0.1	1.11999	No warnings	98.88	0	0	0	0	0	1.11999																														F26
	FALSE		339.996	11.608	0.223	3	1	2.64338e+08	6	0.2	3.18537	Contaminating mass	96.8146	0	0	0	0	0	3.18537																														F43
	FALSE		339.996	11.641	0.233	2	1	4.4426e+08	6	0	0	No warnings	100	0	0	0	0	0	0																														F15
	FALSE		339.996	11.631	0.231	3	1	3.19954e+08	6	0.1	1.87542	Contaminating mass	98.1246	0	0	0	0	0	1.87542																														F33
	FALSE		339.996	11.613	0.247	4	1	4.24113e+08	6	0.3	5.62475	Contaminating mass	94.3285	0	0	0.0935789	0	0	5.57796																														F42
	FALSE		339.996	11.65	0.257	6	1	4.25592e+08	6	5.5	92.3701	Irregular exchange	5.54678	0	0	4.11848	0	0.143558	90.1912																														F18
	FALSE		339.996	11.664	0.243	6	1	4.35743e+08	6	5.6	93.0591	Irregular exchange	4.12603	0	0	5.60576	0.0360136	0	90.2322																														F35
	FALSE		339.996	11.603	0.232	7	1	4.48803e+08	6	5.4	90.0238	Irregular exchange	6.52997	0	0	6.62941	0	0.789224	86.0514																														F40
	FALSE		339.996	11.656	0.238	7	1	2.61692e+08	6	4.8	80.1641	Irregular exchange	13.8585	0	0	11.8725	0.123473	0	74.1455																														F16
	FALSE		339.996	11.646	0.234	6	1	2.15137e+08	6	5.2	86.8703	Irregular exchange	7.22109	0	0	11.5982	0.206481	0.243916	80.7303																														F29
	FALSE		339.996	11.676	0.227	7	1	1.93007e+08	6	4.9	81.0841	Irregular exchange	12.7134	0	0	12.2445	0.240585	0	74.8014																														F44
	FALSE		339.996	11.623	0.238	6	1	6.61973e+08	6	5.6	93.7642	Irregular exchange	3.1115	0	0	5.86026	0.115126	0.934879	89.9782																														F20
	FALSE		339.996	11.649	0.234	6	1	5.16178e+08	6	5.5	91.4184	Irregular exchange	5.34018	0	0	6.38311	0	0.299083	87.9776																														F31
	FALSE		339.996	11.631	0.217	6	1	4.15371e+08	6	5.5	91.5887	Irregular exchange	4.269	0	0	8.06768	0.0886868	0.47341	87.1012																														F41
	FALSE		339.996	11.643	0.23	5	1	1.76784e+08	6	5.3	87.5348	Irregular exchange	7.68457	0	0	9.44336	0.176994	0	82.6951																														F19
	FALSE		339.996	11.647	0.238	6	1	1.97933e+08	6	4.9	80.9274	Irregular exchange	14.3899	0	0	9.17958	0.128164	0.300726	76.0016																														F28
	FALSE		339.996	11.606	0.227	6	1	1.75961e+08	6	4.9	80.9769	Irregular exchange	14.2536	0	0	9.18445	0.129709	0.804459	75.6278																														F46
	FALSE		339.996	11.633	0.23	6	1	5.17711e+08	6	5.4	89.9179	Irregular exchange	6.28257	0	0	7.48813	0.0797317	0.173596	85.976																														F23
	FALSE		339.996	11.645	0.233	7	1	4.61814e+08	6	5.3	88.5371	Irregular exchange	6.82759	0	0	9.26882	0.002817	0	83.9008																														F34
	FALSE		339.996	11.629	0.231	6	1	4.38347e+08	6	5.3	88.0339	Irregular exchange	6.66055	0	0	10.4323	0.0450932	0.446365	82.4157																														F37
	FALSE		339.996	11.647	0.236	2	1	3.57745e+08	6	0	0	No warnings	100	0	0	0	0	0	0																														F14
	FALSE		339.996	11.649	0.259	4	1	3.31873e+08	6	0.2	2.87144	Contaminating mass	97.1286	0	0	0	0	0	2.87144																														F47
	FALSE		339.996	11.625	0.229	3	1	3.28471e+08	6	0.1	1.99023	Contaminating mass	98.0098	0	0	0	0	0	1.99023																														F25
	FALSE		339.996	11.647	0.233	4	1	3.45827e+08	6	0.4	5.9911	Contaminating mass	93.9763	0	0	0.0652343	0	0	5.95849																														F36
[truncated: 300 more columns]
