# Supplementary material for: METTL3-mediated chromatin contacts promote stress granule phase separation through metabolic reprogramming during senescence
Source: Nat Commun. 2024 Jun 26;15:5410. doi: 10.1038/s41467-024-49745-5 (PMC11208586; doi:10.1038/s41467-024-49745-5)
Supplement: Supplementary file 7 — Source Data [file 41467_2024_49745_MOESM7_ESM.xlsx]

## Sheet: Fig. 1b
Pearson correlation between differences in chromatin contact numbers and alterations in nascent transcription
Fig. 1b
Changes in enhancer-promoter interaction (senescence - proliferation)	Fold changes in gene expression
3	0.423473
3	0.653186
3	0.525807
3	0.55548
3	0.45433
3	0.367324
3	0.581548
3	0.555299
3	0.579103
3	0.424266
3	0.393313
3	0.504425
3	0.547486
3	0.583737
3	0.372052
3	0.472751
3	0.495583
3	0.508401
3	0.452668
3	0.559187
3	0.516695
3	0.390294
3	0.499751
3	0.491723
3	0.466704
3	0.457805
3	0.571659
3	0.375707
3	0.479039
3	0.513077
3	0.578807
3	0.430722
3	0.499105
3	0.485388
3	0.672562
3	0.508627
3	0.513912
3	0.297906
3	0.707535
3	0.635637
3	0.382056
3	0.467702
3	0.453492
3	0.454761
3	0.521236
3	0.413327
3	0.524648
3	0.427846
3	0.547131
3	0.626421
3	0.502137
3	0.390121
3	0.553942
3	0.598469
3	0.542516
3	0.450191
3	0.47134
3	0.356405
3	0.604622
3	0.462826
3	0.476692
3	0.56774
3	0.490921
3	0.379963
3	0.291046
3	0.465429
3	0.420027
3	0.450316
3	0.387592
3	0.600217
3	0.604789
3	0.445443
3	0.511066
3	0.596465
3	0.718714
3	0.492208
3	0.464919
3	0.337153
3	0.555939
3	0.531709
3	0.412497
3	0.438883
3	0.47425
3	0.505697
3	0.466678
3	0.370351
3	0.578001
3	0.521898
3	0.600138
3	0.522303
3	0.579519
3	0.518399
3	0.590061
3	0.56024
3	0.569486
3	0.433296
3	0.59558
3	0.35816
3	0.512005
3	0.51621
3	0.464979
3	0.444935
3	0.54973
3	0.529194
3	0.462459
3	0.387823
3	0.5305
3	0.603626
3	0.572366
3	0.563747
3	0.441838
3	0.520251
3	0.527849
3	0.482088
3	0.498335
3	0.429501
3	0.374655
3	0.494107
3	0.50742
3	0.542209
3	0.599965
3	0.423289
3	0.59473
3	0.554139
3	0.344297
3	0.418905
3	0.459675
3	0.510296
3	0.505308
3	0.485837
3	0.496565
3	0.557589
3	0.486993
3	0.47873
3	0.459994
3	0.539052
3	0.469745
3	0.358059
3	0.55785
3	0.505248
3	0.528985
3	0.603218
3	0.6299
3	0.321666
3	0.403159
3	0.378023
3	0.552589
3	0.437611
3	0.413116
3	0.34567
3	0.542855
3	0.512775
3	0.384537
3	0.522437
3	0.467881
3	0.520689
3	0.563431
3	0.46031
3	0.524039
3	0.554911
3	0.360277
3	0.325006
3	0.552607
3	0.361932
3	0.398656
3	0.627785
3	0.503735
3	0.422861
3	0.642974
3	0.641074
3	0.430517
3	0.428289
3	0.447651
3	0.564977
3	0.559764
3	0.512054
3	0.542129
3	0.417893
3	0.332108
3	0.493501
3	0.452977
3	0.582074
3	0.601046
3	0.512171
3	0.523383
3	0.433367
3	0.56428
3	0.62972
3	0.370163
3	0.286337
3	0.445713
3	0.50465
3	0.394057
3	0.448486
3	0.481603
3	0.566455
3	0.481347
3	0.476228
3	0.422092
3	0.380875
2	0.348894
2	0.381802
2	0.350244
2	0.282554
2	0.253885
2	0.137601
2	0.53407
2	0.224144
2	0.142746
2	0.495121
2	0.447175
2	0.243575
2	0.378404
2	0.363334
2	0.449705
2	0.342258
2	0.329061
2	0.38118
2	0.213824
2	0.547585
2	0.378878
2	0.340298
2	0.421468
2	0.410543
2	0.119766
2	0.408361
2	0.231116
2	0.292115
2	0.114729
2	0.309893
2	0.273595
2	0.360479
2	0.206122
2	0.231156
2	0.381032
2	0.350362
2	0.628347
2	0.471676
2	0.192446
2	0.592362
2	0.271829
2	0.320748
2	0.181223
2	0.556141
2	0.501888
2	0.577855
2	0.294815
2	0.341063
2	0.485821
2	0.386526
2	0.507494
2	0.396834
2	0.758385
2	0.316319
2	0.440232
2	0.243377
2	0.437183
2	0.372968
2	0.291014
2	0.290167
2	0.243187
2	0.692059
2	0.377998
2	0.375451
2	0.428179
2	0.459999
2	0.294758
2	0.327351
2	0.470232
2	0.474912
2	0.435249
2	0.39769
2	0.39867
2	0.448155
2	0.288509
2	0.374448
2	0.388766
2	0.408035
2	0.192401
2	0.481198
2	0.306614
2	0.435401
2	0.539548
2	0.356052
2	0.372632
2	0.348405
2	0.256561
2	0.337437
2	0.313135
2	0.413239
2	0.291402
2	0.328909
2	0.556669
2	0.401144
2	0.54639
2	0.558576
2	0.397895
2	0.58784
2	0.23782
2	0.569952
2	0.490505
2	0.350294
2	0.528054
2	0.213854
2	0.59216
2	0.450093
2	0.258458
2	0.497007
2	0.415698
2	0.321631
2	0.396536
2	0.489732
2	0.664578
2	0.164901
2	0.310042
2	0.33072
2	0.243301
2	0.429803
2	0.372113
2	0.248643
2	0.443964
2	0.462835
2	0.178185
2	0.360495
2	0.328908
2	0.501472
2	0.4217
2	0.31178
2	0.338831
2	0.520907
2	0.518526
2	0.294284
2	0.356044
2	0.568164
2	0.324281
2	0.177372
2	0.0730181
2	0.503722
2	0.176449
2	0.394931
2	0.294998
2	0.316976
2	0.0650131
2	0.372457
2	0.521438
2	0.368215
2	0.347276
2	0.277381
2	0.269123
2	0.397502
2	0.226038
2	0.340528
2	0.765045
2	0.702548
2	0.586871
2	0.318729
2	0.550302
2	0.396857
2	0.537354
2	0.352307
2	0.399232
2	0.435175
2	0.535323
2	0.295848
2	0.217667
2	0.31619
2	0.162104
2	0.249259
2	0.364465
2	0.525622
2	0.541079
2	0.100762
2	0.468772
2	0.411156
2	0.358303
2	0.511204
2	0.0656242
2	0.425687
2	0.368061
2	0.372231
2	0.389885
2	0.457321
2	0.640964
2	0.459617
2	0.684954
2	0.228738
2	0.406344
2	0.218909
2	0.629891
2	0.222048
2	0.290134
2	0.701657
2	0.411485
2	0.524677
2	0.635433
2	0.419258
2	0.34082
2	0.350919
2	0.339568
2	0.406475
1	0.166057
1	-0.0822185
1	0.225842
1	0.0614369
1	0.1512
1	0.14816
1	0.0958419
1	0.0286879
1	-0.0659546
1	0.142591
1	0.00641055
1	0.0398321
1	0.20204
1	-0.0437645
1	-0.0242681
1	0.143081
1	0.00778688
1	0.196844
1	-0.403969
1	0.273979
1	-0.350532
1	0.116942
1	0.176045
1	0.048395
1	0.2352
1	0.0296147
1	0.307984
1	0.132511
1	0.203882
1	0.140694
1	-0.00177037
1	-0.198782
1	0.182027
1	-0.29722
1	0.0711841
1	0.200866
1	0.199522
1	-0.310525
1	0.211451
1	0.235408
1	-0.125723
1	-0.0470277
1	-0.124735
1	-0.00948248
1	0.0119413
1	0.163143
1	0.232926
1	0.256147
1	0.0393934
1	0.0251483
1	0.117675
1	0.0771801
1	0.27471
1	-0.148442
1	-0.0274294
1	0.142339
1	0.360991
1	0.309105
1	0.444847
1	-0.189279
1	0.0933952
1	0.109693
1	-0.0724101
1	0.377448
1	0.0605515
1	-0.153818
1	0.29742
1	-0.034233
1	0.096113
1	0.0136164
1	0.228312
1	0.173789
1	0.102896
1	-0.220003
1	0.0675129
1	0.211828
1	0.0943888
1	0.0422645
1	0.136589
1	-0.0929796
1	0.408975
1	0.169908
1	-0.13956
1	0.0215508
1	-0.153513
1	0.0990689
1	-0.0608034
1	0.184739
1	0.290458
1	-0.11295
1	0.291374
1	0.0102893
1	-0.20996
1	-0.0530065
1	0.142556
1	0.725042
1	0.254301
1	0.115348
1	0.167907
1	0.230241
1	0.0190849
1	0.240144
1	-0.205311
1	-0.0291428
1	0.292887
1	0.0373238
1	-0.0752775
1	0.0208335
1	0.0321012
1	-0.0267973
1	0.0176725
1	-0.0938877
1	-0.0398033
1	-0.101191
1	-0.302198
1	0.10074
1	0.332973
1	0.321942
1	-0.0817572
1	-0.182329
1	-0.00127652
1	0.316193
1	-0.11768
1	0.144319
1	0.0474444
1	0.301758
1	-0.291176
1	-0.0730399
1	0.311304
1	0.137902
1	-0.0056679
1	-0.0264081
1	-0.0687886
1	-0.0693555
1	0.173858
1	0.209445
1	-0.130022
1	0.138801
1	-0.077589
1	-0.147266
1	0.031666
1	0.258207
1	-0.0510018
1	-0.0291238
1	0.193107
1	0.0608166
1	-0.121505
1	0.141968
1	0.1322
1	-0.147534
1	0.321412
1	-0.012816
1	0.334147
1	-0.0774988
1	-0.0509994
1	0.225804
1	-0.049797
1	0.040313
1	0.15531
1	0.138265
1	0.182813
1	0.23638
1	-0.0321104
1	-0.0411194
1	0.0250699
1	0.180138
1	-0.0703251
1	0.101958
1	-0.158138
1	0.111045
1	-0.103689
1	-0.233096
1	0.27676
1	0.3339
1	0.185789
1	0.375915
1	0.237773
1	0.0305638
1	-0.265243
1	0.25155
1	0.404154
1	0.227913
1	0.0637897
1	0.252961
1	0.04565
1	-0.100189
1	-0.103026
1	-0.0370743
1	0.210504
1	-0.191467
1	0.362435
1	0.163445
1	0.202696
1	0.274143
1	0.158563
1	0.1117
1	0.105838
1	-0.164562
1	-0.0142701
1	0.42753
0	-0.213354
0	-0.0623026
0	-0.14467
0	-0.155446
0	-0.180839
0	0.0566344
0	-0.405467
0	-0.254453
0	-0.27705
0	-0.438193
0	-0.280701
0	0.0516984
0	-0.156527
0	-0.514854
0	-0.146066
0	-0.00760016
0	-0.234346
0	-0.267914
0	0.0279164
0	-0.241492
0	-0.191835
0	-0.155594
0	-0.396423
0	-0.0894282
0	-0.0786253
0	0.0141416
0	-0.149638
0	-0.145471
0	-0.228267
0	-0.257297
0	-0.32935
0	-0.355891
0	-0.240452
0	-0.0101729
0	-0.212328
0	-0.203552
0	-0.166367
0	-0.106375
0	-0.199881
0	-0.166089
0	-0.146492
0	-0.080693
0	-0.183026
0	-0.00298612
0	-0.226069
0	-0.121667
0	-0.222243
0	-0.195243
0	-0.189833
0	-0.065972
0	-0.362432
0	0.011714
0	-0.198888
0	-0.260906
0	0.0391764
0	-0.224644
0	0.0135371
0	-0.274443
0	-0.0118632
0	-0.329109
0	-0.271351
0	-0.017524
0	-0.179498
0	-0.141898
0	-0.207843
0	-0.221112
0	-0.277536
0	-0.219118
0	-0.271809
0	0.109939
0	-0.25296
0	-0.154547
0	-0.265218
0	-0.199966
0	-0.254027
0	-0.0691194
0	-0.0998855
0	-0.363562
0	-0.160169
0	-0.351344
0	-0.325521
0	-0.142882
0	-0.322621
0	-0.0631148
0	-0.00943581
0	-0.112934
0	-0.0403872
0	-0.111853
0	0.0899449
0	-0.163278
0	-0.461848
0	-0.111733
0	-0.192813
0	-0.214518
0	-0.271661
0	-0.25665
0	-0.132946
0	0.0631116
0	-0.066389
0	-0.0972235
0	-0.248903
0	0.0734073
0	-0.0209364
0	-0.151039
0	0.0285397
0	-0.24438
0	-0.446191
0	-0.0159352
0	-0.040115
0	-0.328926
0	-0.342529
0	-0.172004
0	-0.243706
0	-0.211782
0	-0.303578
0	-0.257664
0	-0.196188
0	-0.132902
0	0.0227717
0	-0.0258068
0	-0.293209
0	-0.158798
0	0.196507
0	-0.260158
0	-0.0309392
0	0.00938615
0	-0.30675
0	-0.188549
0	-0.346308
0	0.0171516
0	-0.0633319
0	-0.0100588
0	-0.237059
0	-0.281968
0	-0.0869676
0	-0.249876
0	-0.353655
0	-0.106453
0	0.0668964
0	-0.325289
0	0.0640277
0	-0.101762
0	-0.236554
0	-0.232969
0	-0.00351966
0	-0.126731
0	-0.194555
0	-0.250623
0	-0.224315
0	-0.202996
0	-0.355882
0	-0.260407
0	-0.204307
0	-0.201135
0	-0.0999755
0	-0.332041
0	0.210056
0	-0.313221
0	-0.139644
0	-0.250363
0	-0.130079
0	-0.0531848
0	-0.104736
0	-0.207674
0	-0.358745
0	-0.15774
0	-0.148613
0	0.0266618
0	-0.137261
0	0.0455199
0	-0.362816
0	-0.0816728
0	-0.189515
0	-0.213777
0	-0.323187
0	-0.157244
0	-0.135266
0	0.10705
0	-0.164817
0	0.031346
0	0.119807
0	-0.027491
0	-0.235043
0	-0.28164
0	-0.214449
0	0.0320096
0	-0.19239
0	-0.329229
0	-0.263487
0	0.0618641
0	-0.183034
0	-0.290216
0	-0.262488
0	-0.238867
0	-0.127125
0	-0.135067
0	-0.302171
0	-0.24055
0	-0.13933
0	-0.348209
-1	-0.505365
-1	-0.469065
-1	-0.325167
-1	-0.358311
-1	-0.448912
-1	-0.440444
-1	-0.337687
-1	-0.543004
-1	-0.469656
-1	-0.221441
-1	-0.35344
-1	-0.331312
-1	-0.372091
-1	-0.486382
-1	-0.491693
-1	-0.403981
-1	-0.31079
-1	-0.405717
-1	-0.594762
-1	-0.746537
-1	-0.405233
-1	-0.0970615
-1	-0.487342
-1	-0.439014
-1	-0.400946
-1	-0.444215
-1	-0.479072
-1	-0.416398
-1	-0.342694
-1	-0.536728
-1	-0.437715
-1	-0.625923
-1	-0.462409
-1	-0.651613
-1	-0.679513
-1	-0.611009
-1	-0.457281
-1	-0.382655
-1	-0.372669
-1	-0.524039
-1	-0.415984
-1	-0.294421
-1	-0.421775
-1	-0.498279
-1	-0.436896
-1	-0.364644
-1	-0.488113
-1	-0.406156
-1	-0.473704
-1	-0.600057
-1	-0.443383
-1	-0.352643
-1	-0.377852
-1	-0.275827
-1	-0.424561
-1	-0.322255
-1	-0.499182
-1	-0.625302
-1	-0.265673
-1	-0.513546
-1	-0.38549
-1	-0.408112
-1	-0.425764
-1	-0.44668
-1	-0.578929
-1	-0.506815
-1	-0.32898
-1	-0.431312
-1	-0.280553
-1	-0.495278
-1	-0.541781
-1	-0.299242
-1	-0.45103
-1	-0.529987
-1	-0.326541
-1	-0.546995
-1	-0.310593
-1	-0.443088
-1	-0.504671
-1	-0.391727
-1	-0.453719
-1	-0.402297
-1	-0.524668
-1	-0.509557
-1	-0.508634
-1	-0.538427
-1	-0.387979
-1	-0.324085
-1	-0.349574
-1	-0.343683
-1	-0.511278
-1	-0.381257
-1	-0.690224
-1	-0.484754
-1	-0.297709
-1	-0.312194
-1	-0.303908
-1	-0.575241
-1	-0.352528
-1	-0.525562
-1	-0.358368
-1	-0.462782
-1	-0.212171
-1	-0.414574
-1	-0.542055
-1	-0.3181
-1	-0.584446
-1	-0.309199
-1	-0.491078
-1	-0.426912
-1	-0.445938
-1	-0.530994
-1	-0.550455
-1	-0.207642
-1	-0.242866
-1	-0.527258
-1	-0.438139
-1	-0.275071
-1	-0.670179
-1	-0.631184
-1	-0.560319
-1	-0.423851
-1	-0.463098
-1	-0.261775
-1	-0.476185
-1	-0.42729
-1	-0.412535
-1	-0.398263
-1	-0.334966
-1	-0.427993
-1	-0.442962
-1	-0.404152
-1	-0.604509
-1	-0.414608
-1	-0.437837
-1	-0.376802
-1	-0.270576
-1	-0.298632
-1	-0.628834
-1	-0.415974
-1	-0.36466
-1	-0.268321
-1	-0.571365
-1	-0.538918
-1	-0.372171
-1	-0.275856
-1	-0.546874
-1	-0.337552
-1	-0.571425
-1	-0.273257
-1	-0.137665
-1	-0.316969
-1	-0.445969
-1	-0.471865
-1	-0.387023
-1	-0.403882
-1	-0.404824
-1	-0.541671
-1	-0.494012
-1	-0.513522
-1	-0.428103
-1	-0.591214
-1	-0.412713
-1	-0.536037
-1	-0.562687
-1	-0.508605
-1	-0.556198
-1	-0.118582
-1	-0.39007
-1	-0.24183
-1	-0.514732
-1	-0.37614
-1	-0.428408
-1	-0.318252
-1	-0.389197
-1	-0.515742
-1	-0.488862
-1	-0.514584
-1	-0.557823
-1	-0.471681
-1	-0.477489
-1	-0.614097
-1	-0.375779
-1	-0.517587
-1	-0.32776
-1	-0.31475
-1	-0.475438
-1	-0.532145
-1	-0.381355
-1	-0.526545
-1	-0.631683
-1	-0.481548
-1	-0.338306
-1	-0.513138
-1	-0.600318
-1	-0.479353
-1	-0.387346
-1	-0.643784
-1	-0.506794
-1	-0.359866
-2	-0.389456
-2	-0.704667
-2	-0.363753
-2	-0.508689
-2	-0.439296
-2	-0.49238
-2	-0.587569
-2	-0.619977
-2	-0.450977
-2	-0.27596
-2	-0.429496
-2	-0.310353
-2	-0.590641
-2	-0.595027
-2	-0.329175
-2	-0.382586
-2	-0.350494
-2	-0.508134
-2	-0.581016
-2	-0.530657
-2	-0.581069
-2	-0.660297
-2	-0.379738
-2	-0.297307
-2	-0.48928
-2	-0.654442
-2	-0.605772
-2	-0.387068
-2	-0.44828
-2	-0.55749
-2	-0.543587
-2	-0.545169
-2	-0.489089
-2	-0.443558
-2	-0.324358
-2	-0.284974
-2	-0.561934
-2	-0.174351
-2	-0.539056
-2	-0.5175
-2	-0.324279
-2	-0.27848
-2	-0.488392
-2	-0.669385
-2	-0.436432
-2	-0.583045
-2	-0.425807
-2	-0.5536
-2	-0.585769
-2	-0.437145
-2	-0.642342
-2	-0.442444
-2	-0.647897
-2	-0.556345
-2	-0.384911
-2	-0.386288
-2	-0.441377
-2	-0.531902
-2	-0.673735
-2	-0.484484
-2	-0.47316
-2	-0.670017
-2	-0.337714
-2	-0.409438
-2	-0.412667
-2	-0.524566
-2	-0.422927
-2	-0.50084
-2	-0.622493
-2	-0.512086
-2	-0.520211
-2	-0.555333
-2	-0.392156
-2	-0.635655
-2	-0.176557
-2	-0.497449
-2	-0.508432
-2	-0.509009
-2	-0.619734
-2	-0.543846
-2	-0.488002
-2	-0.473495
-2	-0.459311
-2	-0.458898
-2	-0.613021
-2	-0.48702
-2	-0.731294
-2	-0.572269
-2	-0.434588
-2	-0.511717
-2	-0.113091
-2	-0.294128
-2	-0.527588
-2	-0.484667
-2	-0.47773
-2	-0.396109
-2	-0.45766
-2	-0.369023
-2	-0.389465
-2	-0.329902
-2	-0.518633
-2	-0.576014
-2	-0.340172
-2	-0.449748
-2	-0.339989
-2	-0.339208
-2	-0.231412
-2	-0.74646
-2	-0.395887
-2	-0.373198
-2	-0.566674
-2	-0.533616
-2	-0.427315
-2	-0.519124
-2	-0.665072
-2	-0.284104
-2	-0.468844
-2	-0.388911
-2	-0.384395
-2	-0.379195
-2	-0.602579
-2	-0.736507
-2	-0.5862
-2	-0.497694
-2	-0.523565
-2	-0.39955
-2	-0.620987
-2	-0.1987
-2	-0.51268
-2	-0.159627
-2	-0.454299
-2	-0.456706
-2	-0.48152
-2	-0.500489
-2	-0.312387
-2	-0.522286
-2	-0.656028
-2	-0.391077
-2	-0.536715
-2	-0.222059
-2	-0.43836
-2	-0.664924
-2	-0.591237
-2	-0.476233
-2	-0.462101
-2	-0.645683
-2	-0.489916
-2	-0.5307
-2	-0.436609
-2	-0.522944
-2	-0.360758
-2	-0.508493
-2	-0.461565
-2	-0.542061
-2	-0.413529
-2	-0.429304
-2	-0.679637
-2	-0.368439
-2	-0.353408
-2	-0.452603
-2	-0.510602
-2	-0.555853
-2	-0.546791
-2	-0.518967
-2	-0.684678
-2	-0.479591
-2	-0.465711
-2	-0.341104
-2	-0.502336
-2	-0.587207
-2	-0.394024
-2	-0.280828
-2	-0.439911
-2	-0.159836
-2	-0.328607
-2	-0.362453
-2	-0.503106
-2	-0.520919
-2	-0.406732
-2	-0.572439
-2	-0.306415
-2	-0.582752
-2	-0.401496
-2	-0.528196
-2	-0.547895
-2	-0.474961
-2	-0.341541
-2	-0.532494
-2	-0.565854
-2	-0.548277
-2	-0.296671
-2	-0.484641
-2	-0.555051
-2	-0.465684
-2	-0.52703
-2	-0.266817
-2	-0.43184
-2	-0.474572
-2	-0.593707
-2	-0.404581
-3	-0.558678
-3	-0.735213
-3	-0.605708
-3	-0.610376
-3	-0.591582
-3	-0.789218
-3	-0.512262
-3	-0.558555
-3	-0.656846
-3	-0.433975
-3	-0.501283
-3	-0.505545
-3	-0.403777
-3	-0.439071
-3	-0.473338
-3	-0.460275
-3	-0.534476
-3	-0.617756
-3	-0.72561
-3	-0.417127
-3	-0.474958
-3	-0.560412
-3	-0.363849
-3	-0.546805
-3	-0.564464
-3	-0.550839
-3	-0.729235
-3	-0.825108
-3	-0.72577
-3	-0.775202
-3	-0.467325
-3	-0.496275
-3	-0.577749
-3	-0.5961
-3	-0.410654
-3	-0.557767
-3	-0.530459
-3	-0.565274
-3	-0.390638
-3	-0.648755
-3	-0.835777
-3	-0.41911
-3	-0.381035
-3	-0.590038
-3	-0.563496
-3	-0.638709
-3	-0.610605
-3	-0.522703
-3	-0.716176
-3	-0.376975
-3	-0.508594
-3	-0.655363
-3	-0.695119
-3	-0.396209
-3	-0.572256
-3	-0.517658
-3	-0.720358
-3	-0.603593
-3	-0.630265
-3	-0.682369
-3	-0.579731
-3	-0.603589
-3	-0.547348
-3	-0.622655
-3	-0.543959
-3	-0.519391
-3	-0.80842
-3	-0.63946
-3	-0.519444
-3	-0.664517
-3	-0.372423
-3	-0.581372
-3	-0.541313
-3	-0.578884
-3	-0.543849
-3	-0.613532
-3	-0.474139
-3	-0.499219
-3	-0.494655
-3	-0.431741
-3	-0.623679
-3	-0.555223
-3	-0.58871
-3	-0.399153
-3	-0.580097
-3	-0.621433
-3	-0.642063
-3	-0.581367
-3	-0.470933
-3	-0.511467
-3	-0.513966
-3	-0.43094
-3	-0.709904
-3	-0.664775
-3	-0.621748
-3	-0.724674
-3	-0.609695
-3	-0.526849
-3	-0.457474
-3	-0.558805
-3	-0.471502
-3	-0.619222
-3	-0.595556
-3	-0.449101
-3	-0.546697
-3	-0.541147
-3	-0.532468
-3	-0.669363
-3	-0.601403
-3	-0.511634
-3	-0.530103
-3	-0.507151
-3	-0.531408
-3	-0.387675
-3	-0.807782
-3	-0.422474
-3	-0.461543
-3	-0.404296
-3	-0.649038
-3	-0.534205
-3	-0.517824
-3	-0.519213
-3	-0.553226
-3	-0.519571
-3	-0.351594
-3	-0.480317
-3	-0.398334
-3	-0.634429
-3	-0.500338
-3	-0.614964
-3	-0.463155
-3	-0.658839
-3	-0.523386
-3	-0.503668
-3	-0.536574
-3	-0.731022
-3	-0.566112
-3	-0.592838
-3	-0.669773
-3	-0.656166
-3	-0.631283
-3	-0.37105
-3	-0.707327
-3	-0.583583
-3	-0.592976
-3	-0.588382
-3	-0.552184
-3	-0.544132
-3	-0.486585
-3	-0.508046
-3	-0.621003
-3	-0.557174
-3	-0.408791
-3	-0.51875
-3	-0.68099
-3	-0.370269
-3	-0.508545
-3	-0.64849
-3	-0.485046
-3	-0.659083
-3	-0.638309
-3	-0.75659
-3	-0.420934
-3	-0.708666
-3	-0.618998
-3	-0.700719
-3	-0.568628
-3	-0.625038
-3	-0.561684
-3	-0.810076
-3	-0.381924
-3	-0.719459
-3	-0.359025
-3	-0.502357
-3	-0.64568
-3	-0.57463
-3	-0.58193
-3	-0.59328
-3	-0.718964
-3	-0.72309
-3	-0.469963
-3	-0.699313
-3	-0.43097
-3	-0.585392
-3	-0.628756
-3	-0.67535
-3	-0.43666
-3	-0.5671
-3	-0.727916
-3	-0.507851
-3	-0.481189
-3	-0.625342
-3	-0.50472
-3	-0.619362
-3	-0.722556
-3	-0.728082
-3	-0.485709
-3	-0.530502
-3	-0.641114
-3	-0.628203
-4	-0.505281
-4	-0.497996
-4	-0.579469
-4	-0.460716
-4	-0.475055
-4	-0.394967
-4	-0.698583
-4	-0.719639
-4	-0.597427
-4	-0.445481
-4	-0.563673
-4	-0.523805
-4	-0.497276
-4	-0.496825
-4	-0.579308
-4	-0.361052
-4	-0.586225
-4	-0.456452
-4	-0.385106
-4	-0.641738
-4	-0.461614
-4	-0.409556
-4	-0.655648
-4	-0.467301
-4	-0.477772
-4	-0.428637
-4	-0.50345
-4	-0.473975
-4	-0.737442
-4	-0.574168
-4	-0.658922
-4	-0.491447
-4	-0.440086
-4	-0.441358
-4	-0.439841
-4	-0.405448
-4	-0.326811
-4	-0.466777
-4	-0.6399
-4	-0.606681
-4	-0.445106
-4	-0.361974
-4	-0.477269
-4	-0.458807
-4	-0.364707
-4	-0.432159
-4	-0.20567
-4	-0.440361
-4	-0.467016
-4	-0.515602
-4	-0.495622
-4	-0.274134
-4	-0.427457
-4	-0.491815
-4	-0.547823
-4	-0.54597
-4	-0.512007
-4	-0.353737
-4	-0.462705
-4	-0.390224
-4	-0.456504
-4	-0.60448
-4	-0.575037
-4	-0.585757
-4	-0.37579
-4	-0.430325
-4	-0.457184
-4	-0.527069
-4	-0.209465
-4	-0.515154
-4	-0.552071
-4	-0.712475
-4	-0.558236
-4	-0.410972
-4	-0.505559
-4	-0.558157
-4	-0.630201
-4	-0.403308
-4	-0.52007
-4	-0.514856
-4	-0.65026
-4	-0.631935
-4	-0.462728
-4	-0.340027
-4	-0.405104
-4	-0.477559
-4	-0.375659
-4	-0.496779
-4	-0.480242
-4	-0.554834
-4	-0.515944
-4	-0.535632
-4	-0.560345
-4	-0.604028
-4	-0.373977
-4	-0.515991
-4	-0.567208
-4	-0.668855
-4	-0.460369
-4	-0.391812
-4	-0.453561
-4	-0.438578
-4	-0.475656
-4	-0.534456
-4	-0.513103
-4	-0.422279
-4	-0.592405
-4	-0.480566
-4	-0.351547
-4	-0.483641
-4	-0.495063
-4	-0.345546
-4	-0.556951
-4	-0.552802
-4	-0.685605
-4	-0.37167
-4	-0.531001
-4	-0.528794
-4	-0.580275
-4	-0.46268
-4	-0.562197
-4	-0.55361
-4	-0.477282
-4	-0.517856
-4	-0.250049
-4	-0.616284
-4	-0.60014
-4	-0.411981
-4	-0.543422
-4	-0.601061
-4	-0.26438
-4	-0.601344
-4	-0.579679
-4	-0.385809
-4	-0.377654
-4	-0.523446
-4	-0.425931
-4	-0.523407
-4	-0.533839
-4	-0.589758
-4	-0.446754
-4	-0.446885
-4	-0.607946
-4	-0.567319
-4	-0.469713
-4	-0.272263
-4	-0.647854
-4	-0.51281
-4	-0.635117
-4	-0.608761
-4	-0.294484
-4	-0.611308
-4	-0.439621
-4	-0.511038
-4	-0.452167
-4	-0.541769
-4	-0.528377
-4	-0.43593
-4	-0.498077
-4	-0.470602
-4	-0.397905
-4	-0.596408
-4	-0.397507
-4	-0.351742
-4	-0.495294
-4	-0.598435
-4	-0.474593
-4	-0.368625
-4	-0.497875
-4	-0.529148
-4	-0.467486
-4	-0.416798
-4	-0.494299
-4	-0.509465
-4	-0.486598
-4	-0.515381
-4	-0.421982
-4	-0.303613
-4	-0.463383
-4	-0.602951
-4	-0.399805
-4	-0.587415
-4	-0.435276
-4	-0.424665
-4	-0.548837
-4	-0.514368
-4	-0.477298
-4	-0.529022
-4	-0.465581
-4	-0.491832
-4	-0.56384
-4	-0.627189
-4	-0.492589
-4	-0.674529
-4	-0.535007
-4	-0.664559
-4	-0.601901
-4	-0.495922
-4	-0.692142
-4	-0.552274
-5	-0.611521
-5	-0.557705
-5	-0.52454
-5	-0.537349
-5	-0.433563
-5	-0.639527
-5	-0.400267
-5	-0.566963
-5	-0.379285
-5	-0.495829
-5	-0.600636
-5	-0.675581
-5	-0.391253
-5	-0.501197
-5	-0.410681
-5	-0.336049
-5	-0.551619
-5	-0.693955
-5	-0.543035
-5	-0.495963
-5	-0.353406
-5	-0.321504
-5	-0.49036
-5	-0.627272
-5	-0.518643
-5	-0.536486
-5	-0.317065
-5	-0.520173
-5	-0.559063
-5	-0.604844
-5	-0.41835
-5	-0.590399
-5	-0.49086
-5	-0.516853
-5	-0.185159
-5	-0.435977
-5	-0.3389
-5	-0.362465
-5	-0.52149
-5	-0.367856
-5	-0.447537
-5	-0.480657
-5	-0.59836
-5	-0.420483
-5	-0.622144
-5	-0.599843
-5	-0.600677
-5	-0.394346
-5	-0.605151
-5	-0.497865
-5	-0.542671
-5	-0.504901
-5	-0.252596
-5	-0.518396
-5	-0.621902
-5	-0.362638
-5	-0.503615
-5	-0.50235
-5	-0.722945
-5	-0.53802
-5	-0.487826
-5	-0.530235
-5	-0.640379
-5	-0.482635
-5	-0.494818
-5	-0.251179
-5	-0.435908
-5	-0.568569
-5	-0.42818
-5	-0.312408
-5	-0.452532
-5	-0.698456
-5	-0.625826
-5	-0.622859
-5	-0.481838
-5	-0.596921
-5	-0.35196
-5	-0.424097
-5	-0.653468
-5	-0.55341
-5	-0.436916
-5	-0.472443
-5	-0.357728
-5	-0.460388
-5	-0.479771
-5	-0.398871
-5	-0.399135
-5	-0.435221
-5	-0.677925
-5	-0.430461
-5	-0.339541
-5	-0.47484
-5	-0.396522
-5	-0.420271
-5	-0.369616
-5	-0.381832
-5	-0.677594
-5	-0.716012
-5	-0.469762
-5	-0.521329
-5	-0.461497
-5	-0.43939
-5	-0.485441
-5	-0.528543
-5	-0.402063
-5	-0.433521
-5	-0.659953
-5	-0.479436
-5	-0.483003
-5	-0.47417
-5	-0.476286
-5	-0.3728
-5	-0.480953
-5	-0.412965
-5	-0.42833
-5	-0.580192
-5	-0.434657
-5	-0.509691
-5	-0.45454
-5	-0.561144
-5	-0.507564
-5	-0.435725
-5	-0.584409
-5	-0.524293
-5	-0.664432
-5	-0.646032
-5	-0.512658
-5	-0.50929
-5	-0.554515
-5	-0.459748
-5	-0.557496
-5	-0.435411
-5	-0.554618
-5	-0.430872
-5	-0.499764
-5	-0.430278
-5	-0.56276
-5	-0.406291
-5	-0.504162
-5	-0.532027
-5	-0.577798
-5	-0.473935
-5	-0.467986
-5	-0.396879
-5	-0.490596
-5	-0.591301
-5	-0.473066
-5	-0.445209
-5	-0.667464
-5	-0.469587
-5	-0.389332
-5	-0.609745
-5	-0.42374
-5	-0.454835
-5	-0.462148
-5	-0.644666
-5	-0.539387
-5	-0.434668
-5	-0.631776
-5	-0.454445
-5	-0.528547
-5	-0.409492
-5	-0.585793
-5	-0.504782
-5	-0.682805
-5	-0.418724
-5	-0.507957
-5	-0.418926
-5	-0.504365
-5	-0.449537
-5	-0.480237
-5	-0.549639
-5	-0.661825
-5	-0.334552
-5	-0.545305
-5	-0.386505
-5	-0.483218
-5	-0.558241
-5	-0.42058
-5	-0.471015
-5	-0.363076
-5	-0.414758
-5	-0.626903
-5	-0.592623
-5	-0.49241
-5	-0.666736
-5	-0.571908
-5	-0.547865
-5	-0.386112
-5	-0.552547
-5	-0.553883
-5	-0.450396
-5	-0.319551
-5	-0.639649
-5	-0.510153
-5	-0.418434
-5	-0.59065
-5	-0.392361
-5	-0.66222
-5	-0.465822
-6	-0.616721
-6	-0.782365
-6	-0.514984
-6	-0.764013
-6	-0.711199
-6	-0.646869
-6	-0.680827
-6	-0.593119
-6	-0.768825
-6	-0.679629
-6	-0.952551
-6	-0.68105
-6	-0.613807
-6	-0.725198
-6	-0.52479
-6	-0.849595
-6	-0.619146
-6	-0.69923
-6	-0.828699
-6	-0.740962
-6	-0.674063
-6	-0.684709
-6	-0.688479
-6	-0.618887
-6	-0.630654
-6	-0.691884
-6	-0.826668
-6	-0.447335
-6	-0.708575
-6	-0.497496
-6	-0.735048
-6	-0.680281
-6	-0.759454
-6	-0.61099
-6	-0.87681
-6	-0.62332
-6	-0.577205
-6	-0.586378
-6	-0.359095
-6	-0.723379
-6	-0.627107
-6	-0.67727
-6	-0.545053
-6	-0.821333
-6	-0.640397
-6	-0.747655
-6	-0.591538
-6	-0.634174
-6	-0.832095
-6	-0.623651
-6	-0.773367
-6	-0.694301
-6	-0.550748
-6	-0.715501
-6	-0.448407
-6	-0.53452
-6	-0.580474
-6	-0.608085
-6	-0.487998
-6	-0.553192
-6	-0.673105
-6	-0.637382
-6	-0.508772
-6	-0.559264
-6	-0.62477
-6	-0.591142
-6	-0.587332
-6	-0.599408
-6	-0.574988
-6	-0.613963
-6	-0.676946
-6	-0.737732
-6	-0.661344
-6	-0.677266
-6	-0.628323
-6	-0.466355
-6	-0.540789
-6	-0.719577
-6	-0.506245
-6	-0.597839
-6	-0.492352
-6	-0.746995
-6	-0.520993
-6	-0.527138
-6	-0.491018
-6	-0.72455
-6	-0.674433
-6	-0.614067
-6	-0.597716
-6	-0.575502
-6	-0.760257
-6	-0.561331
-6	-0.756726
-6	-0.685315
-6	-0.529923
-6	-0.43508
-6	-0.423733
-6	-0.572884
-6	-0.523368
-6	-0.690407
-6	-0.645248
-6	-0.534832
-6	-0.50036
-6	-0.673941
-6	-0.654984
-6	-0.590624
-6	-0.850985
-6	-0.585305
-6	-0.551773
-6	-0.937845
-6	-0.472941
-6	-0.709391
-6	-0.571597
-6	-0.760476
-6	-0.633028
-6	-0.507275
-6	-0.776435
-6	-0.681124
-6	-0.520111
-6	-0.75723
-6	-0.460744
-6	-0.815392
-6	-0.61162
-6	-0.577032
-6	-0.782768
-6	-0.66725
-6	-0.86889
-6	-0.434197
-6	-0.542477
-6	-0.753969
-6	-0.651979
-6	-0.486776
-6	-0.575481
-6	-0.546296
-6	-0.748407
-6	-0.818713
-6	-0.69002
-6	-0.565867
-6	-0.786608
-6	-0.688331
-6	-0.480073
-6	-0.697322
-6	-0.563432
-6	-0.552482
-6	-0.697232
-6	-0.654028
-6	-0.616471
-6	-0.729616
-6	-0.781721
-6	-0.824167
-6	-0.59743
-6	-0.670908
-6	-0.849203
-6	-0.595265
-6	-0.520963
-6	-0.624345
-6	-0.607476
-6	-0.479062
-6	-0.57582
-6	-0.724476
-6	-0.725316
-6	-0.47574
-6	-0.750291
-6	-0.692172
-6	-0.564552
-6	-0.683796
-6	-0.716781
-6	-0.765032
-6	-0.611378
-6	-0.668535
-6	-0.584704
-6	-0.605769
-6	-0.506331
-6	-0.694207
-6	-0.558493
-6	-0.604716
-6	-0.479932
-6	-0.50687
-6	-0.604072
-6	-0.814091
-6	-0.429426
-6	-0.721425
-6	-0.597334
-6	-0.537388
-6	-0.983475
-6	-0.609372
-6	-0.686338
-6	-0.486241
-6	-0.546353
-6	-0.659657
-6	-0.713435
-6	-0.529696
-6	-0.781039
-6	-0.646035
-6	-0.76474
-6	-0.591803
-6	-0.80131
[truncated: 3 more rows]

## Sheet: Fig. 1c
Heatmap showing profiles of nascent RNA transcription in proliferating and senescent cells with or without knockdown (KD) of METTL3 or METTL14
Fig. 1c
Gene	Cont_rep1	Cont_rep2	Sen_shControl_rep1	Sen_shControl_rep2	Sen_shMETTL3_rep1	Sen_shMETTL3_rep2	Sen_shMETTL14_rep1	Sen_shMETTL14_rep2
ZIC5	-0.353553	-0.353553	-0.353553	-0.353553	-0.353553	-0.353553	2.47487	-0.353553
HK3	-0.647846	-0.647846	-0.647846	2.04719	0.596018	-0.647846	0.596018	-0.647846
C2orf72	-0.353553	-0.353553	-0.353553	-0.353553	2.47487	-0.353553	-0.353553	-0.353553
PPP1R1B	-0.353553	-0.353553	-0.353553	-0.353553	2.47487	-0.353553	-0.353553	-0.353553
LINC02411	-0.353553	-0.353553	-0.353553	-0.353553	2.47487	-0.353553	-0.353553	-0.353553
RDM1	-0.353553	-0.353553	2.47487	-0.353553	-0.353553	-0.353553	-0.353553	-0.353553
MIR6834	-0.353553	-0.353553	-0.353553	-0.353553	-0.353553	-0.353553	2.47487	-0.353553
OR2K2	-0.353553	-0.353553	-0.353553	-0.353553	-0.353553	-0.353553	2.47487	-0.353553
CACNA1E	-0.724569	-0.724569	0.241523	-0.724569	-0.724569	2.17371	0.241523	0.241523
PSMB8-AS1	-0.353553	-0.353553	-0.353553	-0.353553	2.47487	-0.353553	-0.353553	-0.353553
TEKT4	-0.353553	-0.353553	2.47487	-0.353553	-0.353553	-0.353553	-0.353553	-0.353553
PADI3	-0.540062	-0.540062	1.62019	-0.540062	1.62019	-0.540062	-0.540062	-0.540062
HDAC11-AS1	-0.540062	-0.540062	1.62019	-0.540062	-0.540062	-0.540062	1.62019	-0.540062
C12orf74	-0.540062	-0.540062	1.62019	-0.540062	-0.540062	-0.540062	1.62019	-0.540062
CCNO	-0.503076	-0.503076	-0.503076	-0.503076	-0.503076	2.18965	-0.503076	0.828809
ASB9P1	-0.589256	-0.589256	-0.589256	-0.589256	0.353553	2.23917	-0.589256	0.353553
TTTY10	-0.353553	-0.353553	-0.353553	-0.353553	-0.353553	2.47487	-0.353553	-0.353553
LRRC18	-0.353553	-0.353553	-0.353553	-0.353553	-0.353553	-0.353553	-0.353553	2.47487
MCHR2	-0.353553	-0.353553	-0.353553	-0.353553	-0.353553	-0.353553	-0.353553	2.47487
CTSE	-0.353553	-0.353553	-0.353553	-0.353553	-0.353553	-0.353553	2.47487	-0.353553
UGT3A2	-0.353553	-0.353553	-0.353553	-0.353553	2.47487	-0.353553	-0.353553	-0.353553
LINC00866	-0.353553	-0.353553	-0.353553	-0.353553	-0.353553	-0.353553	2.47487	-0.353553
AGAP4	-0.353553	-0.353553	-0.353553	-0.353553	2.47487	-0.353553	-0.353553	-0.353553
BMPR1B-DT	-0.353553	-0.353553	-0.353553	-0.353553	-0.353553	-0.353553	-0.353553	2.47487
KCP	-0.523114	-0.523114	-0.523114	-0.523114	-0.523114	1.10435	2.03433	-0.523114
BIN2	-0.661438	-0.661438	-0.661438	0.661438	-0.661438	-0.661438	1.98431	0.661438
DENND1C	-0.540062	-0.540062	-0.540062	-0.540062	1.62019	-0.540062	-0.540062	1.62019
BRDT	-0.67745	-0.67745	-0.67745	-0.67745	-0.03985	2.19175	-0.03985	0.59775
LINC01748	-0.353553	-0.353553	-0.353553	-0.353553	-0.353553	2.47487	-0.353553	-0.353553
PPP1R27	-0.353553	-0.353553	-0.353553	-0.353553	2.47487	-0.353553	-0.353553	-0.353553
CREB3L3	-0.353553	-0.353553	-0.353553	-0.353553	-0.353553	-0.353553	-0.353553	2.47487
MYEOV	-0.525927	-0.525927	-0.525927	-0.525927	1.15256	2.003	-0.525927	-0.525927
C4B_2	-0.353553	-0.353553	-0.353553	2.47487	-0.353553	-0.353553	-0.353553	-0.353553
TMIGD3	-0.724569	-0.724569	-0.724569	0.241523	0.241523	-0.724569	0.241523	2.17371
LINC02110	-0.540062	-0.540062	1.62019	-0.540062	1.62019	-0.540062	-0.540062	-0.540062
SEC14L4	-0.353553	-0.353553	-0.353553	2.47487	-0.353553	-0.353553	-0.353553	-0.353553
LINC01704	-0.682221	-0.682221	-0.682221	1.50089	-0.682221	-0.682221	1.50089	0.409333
LINC00583	-0.551091	-0.551091	-0.551091	-0.17009	-0.551091	2.38806	-0.17009	0.156483
ADAM29	-0.353553	-0.353553	-0.353553	2.47487	-0.353553	-0.353553	-0.353553	-0.353553
PSAPL1	-0.353553	-0.353553	-0.353553	-0.353553	2.47487	-0.353553	-0.353553	-0.353553
TAC1	-0.540062	-0.540062	-0.540062	-0.540062	-0.540062	-0.540062	1.62019	1.62019
LINC00430	-0.540062	-0.540062	-0.540062	-0.540062	-0.540062	-0.540062	1.62019	1.62019
CITED1	-0.504016	-0.504016	-0.504016	0.840027	-0.504016	2.18407	-0.504016	-0.504016
GRIN2B	-0.702009	-0.702009	-0.702009	-0.702009	-0.702009	0.902583	0.902583	1.70488
LYZ	-0.353553	-0.353553	2.47487	-0.353553	-0.353553	-0.353553	-0.353553	-0.353553
FAM83A	-0.540062	-0.540062	1.62019	-0.540062	1.62019	-0.540062	-0.540062	-0.540062
SLC8A3	-0.806947	-0.806947	0	-0.504342	1.10955	1.9165	-0.706078	-0.201737
ODF3L2	-0.540062	-0.540062	-0.540062	-0.540062	1.62019	-0.540062	1.62019	-0.540062
LINC00592	-0.540062	-0.540062	-0.540062	1.62019	-0.540062	-0.540062	-0.540062	1.62019
LILRA2	-0.353553	-0.353553	2.47487	-0.353553	-0.353553	-0.353553	-0.353553	-0.353553
TMEM273	-0.515122	-0.515122	-0.515122	-0.515122	-0.515122	-0.515122	0.983415	2.10732
LONRF3	-1.31737	-1.31737	0.655162	-0.246566	1.61325	0.0352237	-0.0774922	0.655162
MIR554	-0.353553	-0.353553	-0.353553	-0.353553	2.47487	-0.353553	-0.353553	-0.353553
F7	-0.353553	-0.353553	2.47487	-0.353553	-0.353553	-0.353553	-0.353553	-0.353553
C9orf170	-0.353553	-0.353553	-0.353553	-0.353553	-0.353553	-0.353553	-0.353553	2.47487
LINC00971	-0.913051	-0.913051	0.415023	-0.249014	-0.249014	-0.913051	1.7431	1.07906
LINC01396	-0.353553	-0.353553	-0.353553	2.47487	-0.353553	-0.353553	-0.353553	-0.353553
LINC01099	-0.353553	-0.353553	-0.353553	2.47487	-0.353553	-0.353553	-0.353553	-0.353553
ROM1	-0.935414	-0.935414	-0.935414	0.935414	0.935414	-0.935414	0.935414	0.935414
PLCB2	-0.353553	-0.353553	-0.353553	-0.353553	-0.353553	-0.353553	-0.353553	2.47487
BMP10	-0.724569	-0.724569	1.20761	-0.724569	1.20761	-0.724569	1.20761	-0.724569
PIK3R5	-0.89628	-0.89628	0.852559	-0.371628	-0.721396	-0.371628	1.90186	0.502791
DCSTAMP	-1.31336	-1.31336	0.0542709	-0.249646	0.510147	1.74752	0.358188	0.20623
BISPR	-0.353553	-0.353553	-0.353553	-0.353553	-0.353553	2.47487	-0.353553	-0.353553
ARHGAP26-AS1	-0.353553	-0.353553	-0.353553	-0.353553	2.47487	-0.353553	-0.353553	-0.353553
SULT1B1	-0.454569	-0.454569	-0.454569	-0.454569	-0.454569	-0.454569	2.37386	0.353553
LOC148709	-0.540062	-0.540062	-0.540062	-0.540062	-0.540062	1.62019	-0.540062	1.62019
TCAP	-0.540062	-0.540062	1.62019	-0.540062	-0.540062	-0.540062	1.62019	-0.540062
TNFRSF14	-0.540062	-0.540062	1.62019	-0.540062	1.62019	-0.540062	-0.540062	-0.540062
GAGE10	-0.649761	-0.649761	-0.649761	0.604949	2.0389	-0.649761	0.604949	-0.649761
C11orf40	-0.353553	-0.353553	2.47487	-0.353553	-0.353553	-0.353553	-0.353553	-0.353553
LOC151484	-0.353553	-0.353553	-0.353553	-0.353553	-0.353553	-0.353553	-0.353553	2.47487
LOC105376194	-0.463659	-0.463659	-0.463659	-0.463659	-0.463659	0.431682	2.35027	-0.463659
KLKP1	-0.651203	-0.651203	0.611736	-0.651203	-0.651203	-0.651203	0.611736	2.03254
CD8B	-0.353553	-0.353553	-0.353553	-0.353553	-0.353553	-0.353553	2.47487	-0.353553
APLNR	-0.353553	-0.353553	-0.353553	-0.353553	-0.353553	-0.353553	2.47487	-0.353553
ZNF385D-AS2	-0.353553	-0.353553	-0.353553	-0.353553	-0.353553	-0.353553	-0.353553	2.47487
SNORD116-27	-0.777171	-0.777171	-0.777171	-0.777171	0.999021	1.88712	0.111621	0.110925
SYNJ2-IT1	-0.661438	-0.661438	-0.661438	-0.661438	0.661438	-0.661438	1.98431	0.661438
TRIM29	-0.724569	-0.724569	1.20761	-0.724569	1.20761	-0.724569	-0.724569	1.20761
LOC101927620	-0.502475	-0.502475	0.821694	-0.502475	-0.502475	-0.502475	-0.502475	2.19316
CRX	-0.353553	-0.353553	-0.353553	-0.353553	2.47487	-0.353553	-0.353553	-0.353553
BFSP2	-1.02725	-1.02725	-0.529187	1.21402	0.964988	-1.02725	0.964988	0.46693
GZMM	-0.353553	-0.353553	-0.353553	-0.353553	-0.353553	-0.353553	-0.353553	2.47487
LOC100288866	-0.654921	-0.654921	-0.654921	0.392953	-0.654921	-0.654921	1.96476	0.916889
CALHM4	-0.682221	-0.682221	0.773184	-0.682221	0.773184	1.86474	-0.682221	-0.682221
PKP1	-0.540062	-0.540062	-0.540062	-0.540062	1.62019	-0.540062	1.62019	-0.540062
S1PR5	-0.704594	-0.704594	2.1278	-0.704594	0.697583	-0.704594	-0.00350544	-0.00350544
TRPM2	-0.540062	-0.540062	-0.540062	1.62019	-0.540062	1.62019	-0.540062	-0.540062
SELENOV	-0.353553	-0.353553	-0.353553	-0.353553	-0.353553	2.47487	-0.353553	-0.353553
IKZF3	-0.707107	-0.707107	0.707107	-0.707107	1.41421	-0.707107	-0.707107	1.41421
LINC01023	-0.353553	-0.353553	-0.353553	-0.353553	-0.353553	-0.353553	-0.353553	2.47487
NFASC	-0.484035	-0.484035	0.62233	-0.484035	-0.484035	-0.484035	2.28188	-0.484035
TMEM212-AS1	-0.353553	-0.353553	2.47487	-0.353553	-0.353553	-0.353553	-0.353553	-0.353553
DHH	-0.353553	-0.353553	-0.353553	-0.353553	-0.353553	-0.353553	-0.353553	2.47487
SNORD59A	-0.353553	-0.353553	2.47487	-0.353553	-0.353553	-0.353553	-0.353553	-0.353553
CLEC17A	-0.840027	-0.840027	0.504016	0.504016	0.504016	-0.840027	1.84806	-0.840027
TACR3	-0.467707	-0.467707	-0.467707	-0.467707	-0.467707	2.33854	-0.467707	0.467707
BTNL8	-0.62233	-0.62233	2.14358	-0.62233	0.484035	-0.62233	0.484035	-0.62233
CRISP2	-0.353553	-0.353553	-0.353553	-0.353553	-0.353553	-0.353553	-0.353553	2.47487
PLA1A	-0.353553	-0.353553	-0.353553	-0.353553	-0.353553	-0.353553	2.47487	-0.353553
NLRP11	-0.758963	-0.758963	0.312514	-0.758963	2.09831	0.312514	-0.758963	0.312514
LINC00987	-0.353553	-0.353553	-0.353553	-0.353553	-0.353553	-0.353553	2.47487	-0.353553
HTR2C	-0.353553	-0.353553	2.47487	-0.353553	-0.353553	-0.353553	-0.353553	-0.353553
FCAR	-0.353553	-0.353553	-0.353553	-0.353553	-0.353553	-0.353553	2.47487	-0.353553
LOC101928530	-0.540062	-0.540062	1.62019	-0.540062	-0.540062	-0.540062	-0.540062	1.62019
MIR629	-0.353553	-0.353553	-0.353553	-0.353553	-0.353553	-0.353553	2.47487	-0.353553
CLEC1A	-0.540062	-0.540062	-0.540062	-0.540062	1.62019	-0.540062	1.62019	-0.540062
FAM83H-AS1	-0.353553	-0.353553	-0.353553	-0.353553	2.47487	-0.353553	-0.353553	-0.353553
MC4R	-0.540062	-0.540062	1.62019	-0.540062	-0.540062	-0.540062	1.62019	-0.540062
JAKMIP1	-0.408248	-0.408248	-0.408248	-0.408248	-0.408248	2.44949	-0.408248	0
LINC02551	-0.598058	-0.598058	0.386979	-0.598058	0.386979	2.21633	-0.598058	-0.598058
SCGN	-0.484035	-0.484035	0.62233	-0.484035	2.28188	-0.484035	-0.484035	-0.484035
GABRG2	-0.540062	-0.540062	1.62019	-0.540062	-0.540062	-0.540062	1.62019	-0.540062
OVAAL	-0.353553	-0.353553	2.47487	-0.353553	-0.353553	-0.353553	-0.353553	-0.353553
MUC4	-0.540062	-0.540062	-0.540062	-0.540062	1.62019	-0.540062	1.62019	-0.540062
PYY2	-0.353553	-0.353553	2.47487	-0.353553	-0.353553	-0.353553	-0.353553	-0.353553
LCP1	-0.443928	-0.443928	2.39721	-0.443928	-0.443928	-0.443928	-0.443928	0.266357
LINC01763	-0.353553	-0.353553	-0.353553	-0.353553	-0.353553	-0.353553	2.47487	-0.353553
SNORD58C	-0.504016	-0.504016	-0.504016	-0.504016	-0.504016	-0.504016	0.840027	2.18407
SNORA58	-0.540061	-0.540061	-0.540061	-0.540061	1.61805	-0.540061	-0.540061	1.62232
RMST	-0.353553	-0.353553	-0.353553	2.47487	-0.353553	-0.353553	-0.353553	-0.353553
MAATS1	-0.467707	-0.467707	-0.467707	0.467707	-0.467707	2.33854	-0.467707	-0.467707
ISLR2	-0.353553	-0.353553	-0.353553	-0.353553	-0.353553	-0.353553	2.47487	-0.353553
OR51M1	-0.353553	-0.353553	-0.353553	2.47487	-0.353553	-0.353553	-0.353553	-0.353553
USP43	-0.644357	-0.644357	-0.175734	-0.175734	-0.644357	0.761513	2.16738	-0.644357
LINC02338	-0.353553	-0.353553	2.47487	-0.353553	-0.353553	-0.353553	-0.353553	-0.353553
MAB21L3	-0.540062	-0.540062	1.62019	1.62019	-0.540062	-0.540062	-0.540062	-0.540062
HNF4A	-0.540062	-0.540062	1.62019	-0.540062	1.62019	-0.540062	-0.540062	-0.540062
MYCNUT	-0.353553	-0.353553	2.47487	-0.353553	-0.353553	-0.353553	-0.353553	-0.353553
LINC01589	-0.353553	-0.353553	2.47487	-0.353553	-0.353553	-0.353553	-0.353553	-0.353553
ALDH1L1-AS1	-0.353553	-0.353553	-0.353553	-0.353553	-0.353553	-0.353553	2.47487	-0.353553
LOC101928075	-0.353553	-0.353553	-0.353553	-0.353553	2.47487	-0.353553	-0.353553	-0.353553
TENT5D	-0.353553	-0.353553	-0.353553	-0.353553	-0.353553	-0.353553	2.47487	-0.353553
SNORA2A	-0.992005	-0.992005	0.992192	-0.992005	-0.331104	0.330544	1.65384	0.330544
MARCO	-0.353553	-0.353553	-0.353553	-0.353553	-0.353553	-0.353553	2.47487	-0.353553
CYP2D7	-0.353553	-0.353553	-0.353553	-0.353553	-0.353553	-0.353553	2.47487	-0.353553
TMPRSS4	-0.353553	-0.353553	2.47487	-0.353553	-0.353553	-0.353553	-0.353553	-0.353553
SPEM1	-0.353553	-0.353553	-0.353553	-0.353553	2.47487	-0.353553	-0.353553	-0.353553
IGSF10	-0.664753	-0.664753	0.678182	-0.664753	1.9674	-0.664753	-0.664753	0.678182
RAP1GAP	-0.902583	-0.902583	-0.300861	-0.501435	0.100287	-0.300861	2.10603	0.702009
TINAGL1	-0.418434	-0.418434	-0.418434	-0.418434	-0.418434	2.43808	-0.418434	0.0725286
LOC101928535	-0.353553	-0.353553	-0.353553	-0.353553	-0.353553	-0.353553	-0.353553	2.47487
CES1	-0.353553	-0.353553	2.47487	-0.353553	-0.353553	-0.353553	-0.353553	-0.353553
PLAC8	-0.504016	-0.504016	-0.504016	-0.504016	2.18407	-0.504016	-0.504016	0.840027
IL33	-1.00349	-1.00349	0.610588	1.63	-0.451304	-1.00349	0.610588	0.610588
IQCJ	-0.661438	-0.661438	1.98431	-0.661438	0.661438	-0.661438	0.661438	-0.661438
MIR6790	-0.353553	-0.353553	-0.353553	-0.353553	-0.353553	-0.353553	-0.353553	2.47487
LINC01980	-0.353553	-0.353553	-0.353553	2.47487	-0.353553	-0.353553	-0.353553	-0.353553
SPATA41	-0.353553	-0.353553	-0.353553	2.47487	-0.353553	-0.353553	-0.353553	-0.353553
RXFP3	-0.467707	-0.467707	-0.467707	-0.467707	-0.467707	0.467707	2.33854	-0.467707
TUSC8	-0.353553	-0.353553	-0.353553	-0.353553	2.47487	-0.353553	-0.353553	-0.353553
OR2B2	-0.724569	-0.724569	-0.724569	1.20761	-0.724569	1.20761	1.20761	-0.724569
NDP-AS1	-1.14985	-1.14985	0.604834	1.72145	0.285801	0.285801	-0.883988	0.285801
MIR6721	-0.707134	-0.707134	0.707518	-6.39998e-05	-6.39998e-05	2.12115	-0.707134	-0.707134
AIM2	-0.426324	-0.426324	-0.426324	0.130507	-0.426324	2.42744	-0.426324	-0.426324
RFPL3S	-0.724569	-0.724569	1.20761	1.20761	1.20761	-0.724569	-0.724569	-0.724569
MIR4275	-0.353553	-0.353553	-0.353553	2.47487	-0.353553	-0.353553	-0.353553	-0.353553
HEY1	-0.951683	-0.951683	0.234458	0.234458	1.42265	1.4206	-0.85318	-0.555618
KIF25-AS1	-0.707107	-0.707107	0	-0.707107	0	-0.707107	2.12132	0.707107
SYNDIG1	-0.840027	-0.840027	1.84806	0.504016	0.504016	-0.840027	0.504016	-0.840027
UGT1A5	-0.724569	-0.724569	-0.724569	1.20761	1.20761	-0.724569	-0.724569	1.20761
MIR1292	-0.353553	-0.353553	2.47487	-0.353553	-0.353553	-0.353553	-0.353553	-0.353553
PYHIN1	-0.353553	-0.353553	2.47487	-0.353553	-0.353553	-0.353553	-0.353553	-0.353553
ASB17	-0.353553	-0.353553	-0.353553	-0.353553	2.47487	-0.353553	-0.353553	-0.353553
ST13P4	-0.353553	-0.353553	2.47487	-0.353553	-0.353553	-0.353553	-0.353553	-0.353553
IL1RL1	-0.942141	-0.942141	0.256658	-0.77635	-0.597805	0.256658	1.79979	0.94533
CACNA1D	-0.353553	-0.353553	-0.353553	-0.353553	-0.353553	-0.353553	2.47487	-0.353553
GP6	-0.738515	-0.738515	-0.738515	-0.738515	-0.433973	0.418746	1.33237	1.63691
LOC105371506	-0.353553	-0.353553	2.47487	-0.353553	-0.353553	-0.353553	-0.353553	-0.353553
LINC02255	-0.471463	-0.471463	-0.471463	-0.471463	2.3269	0.50188	-0.471463	-0.471463
GHRH	-0.353553	-0.353553	-0.353553	-0.353553	2.47487	-0.353553	-0.353553	-0.353553
ST18	-0.83666	-0.83666	-0.83666	-0.83666	0.83666	1.67332	0	0.83666
CSF3	-0.995783	-0.995783	0.823114	0.602067	-0.769281	-0.888896	1.35781	0.866752
MIR4305	-0.353553	-0.353553	-0.353553	-0.353553	2.47487	-0.353553	-0.353553	-0.353553
LOC102546299	-0.353553	-0.353553	2.47487	-0.353553	-0.353553	-0.353553	-0.353553	-0.353553
GS1-600G8.3	-0.353553	-0.353553	-0.353553	-0.353553	-0.353553	-0.353553	-0.353553	2.47487
SKINT1L	-0.353553	-0.353553	-0.353553	-0.353553	-0.353553	-0.353553	-0.353553	2.47487
ANKRD20A4	-0.540062	-0.540062	-0.540062	-0.540062	1.62019	-0.540062	-0.540062	1.62019
MAOA	-0.882919	-0.882919	0.126131	0.126131	0.126131	-0.882919	0.126131	2.14423
LINC02535	-0.62361	-0.62361	-0.62361	1.24722	1.87083	-0.62361	0	-0.62361
RXFP1	-0.540062	-0.540062	-0.540062	-0.540062	-0.540062	-0.540062	1.62019	1.62019
COX4I2	-0.428737	-0.428737	-0.428737	-0.428737	-0.428737	2.42385	-0.428737	0.148572
SMIM9	-0.353553	-0.353553	-0.353553	-0.353553	-0.353553	-0.353553	2.47487	-0.353553
LINC01505	-0.353553	-0.353553	-0.353553	2.47487	-0.353553	-0.353553	-0.353553	-0.353553
LOC645752	-0.353553	-0.353553	-0.353553	-0.353553	2.47487	-0.353553	-0.353553	-0.353553
SSTR3	-0.353553	-0.353553	-0.353553	-0.353553	-0.353553	-0.353553	2.47487	-0.353553
TESMIN	-0.856309	-0.856309	-0.856309	1.77849	0.548916	-0.856309	0.548916	0.548916
C8orf37-AS1	-0.935414	-0.935414	-0.935414	0.935414	0.935414	-0.935414	0.935414	0.935414
SLC9A4	-0.353553	-0.353553	-0.353553	-0.353553	-0.353553	-0.353553	2.47487	-0.353553
LOC101928231	-0.709699	-0.709699	-0.215995	-0.709699	0.52456	-0.215995	2.25252	-0.215995
SNORD114-12	-0.84008	-0.84008	-0.84008	1.84785	0.503883	0.503883	0.504709	-0.84008
LOC286297	-0.353553	-0.353553	-0.353553	-0.353553	-0.353553	-0.353553	2.47487	-0.353553
SERPINC1	-1.20761	-1.20761	-1.20761	0.724569	0.724569	0.724569	0.724569	0.724569
LINC00683	-0.353553	-0.353553	-0.353553	-0.353553	2.47487	-0.353553	-0.353553	-0.353553
LOC148696	-0.353553	-0.353553	-0.353553	2.47487	-0.353553	-0.353553	-0.353553	-0.353553
LINC01712	-0.353553	-0.353553	-0.353553	-0.353553	-0.353553	-0.353553	-0.353553	2.47487
EXOC3L1	-0.64267	-0.64267	0.200176	-0.64267	-0.64267	1.92801	1.08516	-0.64267
LINC02317	-0.353553	-0.353553	-0.353553	-0.353553	-0.353553	-0.353553	-0.353553	2.47487
DRC7	-0.353553	-0.353553	-0.353553	-0.353553	-0.353553	2.47487	-0.353553	-0.353553
C8orf34-AS1	-0.906726	-0.906726	0.851773	-0.906726	1.95084	-0.0274766	-0.0274766	-0.0274766
CDIPTOSP	-0.353553	-0.353553	-0.353553	-0.353553	2.47487	-0.353553	-0.353553	-0.353553
LINC01412	-0.724569	-0.724569	1.20761	-0.724569	1.20761	-0.724569	-0.724569	1.20761
N4BP3	-0.665755	-0.665755	-0.665755	-0.665755	-0.462643	-0.033852	1.68131	1.4782
TESC	-0.504016	-0.504016	0.840027	-0.504016	-0.504016	2.18407	-0.504016	-0.504016
MS4A7	-0.353553	-0.353553	-0.353553	2.47487	-0.353553	-0.353553	-0.353553	-0.353553
XLOC_008559	-0.353553	-0.353553	-0.353553	-0.353553	2.47487	-0.353553	-0.353553	-0.353553
ADGRB1	-0.353553	-0.353553	-0.353553	2.47487	-0.353553	-0.353553	-0.353553	-0.353553
FAM86B2	-0.661438	-0.661438	0.661438	1.98431	-0.661438	-0.661438	0.661438	-0.661438
CNR1	-0.540062	-0.540062	-0.540062	-0.540062	-0.540062	-0.540062	1.62019	1.62019
LUZP4	-0.353553	-0.353553	-0.353553	-0.353553	-0.353553	-0.353553	-0.353553	2.47487
C19orf33	-0.540062	-0.540062	-0.540062	-0.540062	1.62019	-0.540062	1.62019	-0.540062
SNORD116-26	-0.504052	-0.504052	-0.504052	-0.504052	0.840452	-0.504052	-0.504052	2.18386
DUSP2	-0.649639	-0.649639	-0.317953	-0.427811	-0.427811	-0.649639	2.00385	1.11865
MAL	-0.353553	-0.353553	-0.353553	-0.353553	-0.353553	-0.353553	-0.353553	2.47487
NHLRC4	-0.935414	-0.935414	0.935414	-0.935414	0.935414	-0.935414	0.935414	0.935414
FAM180B	-0.353553	-0.353553	-0.353553	2.47487	-0.353553	-0.353553	-0.353553	-0.353553
TSPAN19	-0.674373	-0.674373	-0.674373	-0.0625707	-0.396281	2.32902	-0.0625707	0.215521
MAP4K1	-0.353553	-0.353553	-0.353553	-0.353553	2.47487	-0.353553	-0.353553	-0.353553
DEFB107A	-0.540062	-0.540062	-0.540062	-0.540062	1.62019	-0.540062	1.62019	-0.540062
LHB	-0.353553	-0.353553	-0.353553	2.47487	-0.353553	-0.353553	-0.353553	-0.353553
EFL1P1	-1.11298	-1.11298	0.29289	-1.11298	0.29289	0.29289	1.23014	1.23014
ACBD7	-0.682221	-0.682221	1.50089	-0.682221	1.50089	-0.682221	-0.682221	0.409333
SNORD63B	-0.540062	-0.540062	1.62019	-0.540062	-0.540062	-0.540062	1.62019	-0.540062
SNORD13I	-0.353553	-0.353553	-0.353553	-0.353553	-0.353553	2.47487	-0.353553	-0.353553
TNFRSF13B	-0.353553	-0.353553	-0.353553	-0.353553	-0.353553	-0.353553	-0.353553	2.47487
OCSTAMP	-0.353553	-0.353553	-0.353553	-0.353553	-0.353553	-0.353553	2.47487	-0.353553
LINC01104	-0.540062	-0.540062	-0.540062	-0.540062	-0.540062	-0.540062	1.62019	1.62019
DCHS2	-0.83666	-0.83666	0.83666	0	-0.83666	1.67332	0.83666	-0.83666
POTEA	-0.540062	-0.540062	1.62019	-0.540062	1.62019	-0.540062	-0.540062	-0.540062
SMIM2-AS1	-0.518875	-0.518875	-0.518875	-0.518875	-0.518875	2.0755	1.03775	-0.518875
TPRX1	-0.353553	-0.353553	-0.353553	-0.353553	2.47487	-0.353553	-0.353553	-0.353553
CD200R1	-0.803329	-0.803329	0.233225	-0.803329	0.233225	-0.803329	1.89171	0.855157
LOC101929295	-0.724569	-0.724569	1.20761	1.20761	-0.724569	-0.724569	1.20761	-0.724569
SLC22A10	-0.353553	-0.353553	-0.353553	-0.353553	-0.353553	-0.353553	-0.353553	2.47487
ANGPTL8	-0.643796	-0.643796	0.214599	-0.643796	-0.643796	1.93139	1.07299	-0.643796
ITIH3	-0.353553	-0.353553	-0.353553	-0.353553	-0.353553	-0.353553	2.47487	-0.353553
GADD45G	-0.540062	-0.540062	-0.540062	1.62019	-0.540062	-0.540062	1.62019	-0.540062
ZNF806	-0.504016	-0.504016	2.18407	-0.504016	-0.504016	-0.504016	0.840027	-0.504016
GEMIN8P4	-0.353553	-0.353553	-0.353553	-0.353553	-0.353553	2.47487	-0.353553	-0.353553
GFI1B	-0.353553	-0.353553	2.47487	-0.353553	-0.353553	-0.353553	-0.353553	-0.353553
SAA1	-0.724569	-0.724569	1.20761	1.20761	1.20761	-0.724569	-0.724569	-0.724569
LINC00320	-0.353553	-0.353553	2.47487	-0.353553	-0.353553	-0.353553	-0.353553	-0.353553
C1orf141	-0.353553	-0.353553	2.47487	-0.353553	-0.353553	-0.353553	-0.353553	-0.353553
LINC01977	-0.353553	-0.353553	-0.353553	2.47487	-0.353553	-0.353553	-0.353553	-0.353553
RNF144A-AS1	-0.353553	-0.353553	-0.353553	-0.353553	-0.353553	-0.353553	-0.353553	2.47487
SOX1-OT	-0.353553	-0.353553	-0.353553	-0.353553	-0.353553	-0.353553	-0.353553	2.47487
ANKRD33	-0.778312	-0.778312	-0.518875	-0.259437	2.33494	0	0	0
ZNF300P1	-0.353553	-0.353553	-0.353553	-0.353553	-0.353553	-0.353553	-0.353553	2.47487
LINC02399	-0.540062	-0.540062	-0.540062	-0.540062	-0.540062	1.62019	-0.540062	1.62019
FCGR2C	-0.353553	-0.353553	2.47487	-0.353553	-0.353553	-0.353553	-0.353553	-0.353553
SNORD113-9	-0.600174	-0.600174	2.14405	0.771132	0.0856814	-0.600174	-0.600174	-0.600174
CFAP52	-0.540062	-0.540062	1.62019	-0.540062	-0.540062	-0.540062	1.62019	-0.540062
TGM7	-0.353553	-0.353553	-0.353553	-0.353553	-0.353553	-0.353553	-0.353553	2.47487
LINC01477	-0.540062	-0.540062	-0.540062	-0.540062	-0.540062	1.62019	-0.540062	1.62019
CHGB	-0.527455	-0.527455	-0.527455	-0.527455	-0.527455	-0.527455	1.98423	1.18049
ASB15	-0.682221	-0.682221	-0.682221	1.50089	-0.682221	-0.682221	1.50089	0.409333
LPO	-0.353553	-0.353553	-0.353553	-0.353553	2.47487	-0.353553	-0.353553	-0.353553
GJA4	-0.504016	-0.504016	-0.504016	-0.504016	-0.504016	2.18407	0.840027	-0.504016
LOC101927421	-1.15767	-1.15767	-0.315727	-0.315727	1.36815	0.526212	-0.315727	1.36815
LOC101927844	-0.504016	-0.504016	-0.504016	-0.504016	-0.504016	-0.504016	0.840027	2.18407
LOC101927070	-0.353553	-0.353553	-0.353553	2.47487	-0.353553	-0.353553	-0.353553	-0.353553
ESM1	-0.820318	-0.820318	0.93337	2.06573	-0.482081	-0.19899	-0.254138	-0.423257
MIR6741	-0.353553	-0.353553	-0.353553	-0.353553	-0.353553	-0.353553	-0.353553	2.47487
MIR5091	-0.353553	-0.353553	-0.353553	-0.353553	-0.353553	2.47487	-0.353553	-0.353553
LOC730668	-0.353553	-0.353553	-0.353553	-0.353553	-0.353553	-0.353553	-0.353553	2.47487
TNFRSF11A	-0.504016	-0.504016	0.840027	2.18407	-0.504016	-0.504016	-0.504016	-0.504016
MUC15	-0.353553	-0.353553	-0.353553	-0.353553	-0.353553	2.47487	-0.353553	-0.353553
TLR2	-0.645184	-0.645184	2.05844	0.583738	-0.645184	-0.645184	-0.645184	0.583738
SAG	-0.353553	-0.353553	-0.353553	2.47487	-0.353553	-0.353553	-0.353553	-0.353553
AIF1L	-0.353553	-0.353553	-0.353553	2.47487	-0.353553	-0.353553	-0.353553	-0.353553
RERGL	-0.353553	-0.353553	2.47487	-0.353553	-0.353553	-0.353553	-0.353553	-0.353553
CYP1A1	-0.900011	-0.900011	-0.5659	0.403021	0.0856159	-0.900011	1.72276	1.05454
IFT74-AS1	-0.353553	-0.353553	-0.353553	-0.353553	-0.353553	2.47487	-0.353553	-0.353553
DPP10	-0.353553	-0.353553	-0.353553	-0.353553	-0.353553	2.47487	-0.353553	-0.353553
DRAXIN	-0.540062	-0.540062	-0.540062	1.62019	1.62019	-0.540062	-0.540062	-0.540062
AMN	-0.666969	-0.666969	-0.666969	-0.666969	0.689578	-0.666969	1.95569	0.689578
DNAAF3	-0.50693	-0.50693	2.16597	-0.50693	-0.50693	-0.50693	0.875607	-0.50693
GRIN1	-0.353553	-0.353553	-0.353553	-0.353553	-0.353553	-0.353553	-0.353553	2.47487
MYBPC1	-0.353553	-0.353553	-0.353553	-0.353553	2.47487	-0.353553	-0.353553	-0.353553
TRIML1	-0.353553	-0.353553	-0.353553	-0.353553	-0.353553	-0.353553	2.47487	-0.353553
ANKRD30BP2	-0.353553	-0.353553	-0.353553	-0.353553	-0.353553	2.47487	-0.353553	-0.353553
IL36G	-0.353553	-0.353553	-0.353553	-0.353553	2.47487	-0.353553	-0.353553	-0.353553
CDHR4	-0.353553	-0.353553	-0.353553	-0.353553	-0.353553	-0.353553	2.47487	-0.353553
CLRN2	-0.353553	-0.353553	-0.353553	-0.353553	-0.353553	-0.353553	-0.353553	2.47487
TPTE	-0.62361	-0.62361	1.87083	1.24722	-0.62361	-0.62361	-0.62361	0
ALOX12B	-0.540062	-0.540062	-0.540062	-0.540062	1.62019	-0.540062	1.62019	-0.540062
LOC100128531	-0.724569	-0.724569	-0.724569	-0.724569	1.20761	-0.724569	1.20761	1.20761
DNM1P41	-0.353553	-0.353553	-0.353553	-0.353553	-0.353553	-0.353553	-0.353553	2.47487
ADAM3A	-0.353553	-0.353553	-0.353553	-0.353553	-0.353553	-0.353553	2.47487	-0.353553
BCL11B	-1.06066	-1.06066	1.76777	0.353553	0.353553	0.353553	0.353553	-1.06066
MTRNR2L10	-0.353553	-0.353553	-0.353553	-0.353553	-0.353553	-0.353553	2.47487	-0.353553
GPD1	-0.353553	-0.353553	-0.353553	-0.353553	2.47487	-0.353553	-0.353553	-0.353553
ECE2	-0.353553	-0.353553	-0.353553	-0.353553	-0.353553	-0.353553	-0.353553	2.47487
MS4A15	-0.540062	-0.540062	1.62019	-0.540062	-0.540062	-0.540062	1.62019	-0.540062
PRODH	-0.353553	-0.353553	-0.353553	-0.353553	-0.353553	2.47487	-0.353553	-0.353553
GBP7	-0.450776	-0.450776	0.321983	-0.450776	-0.450776	2.38267	-0.450776	-0.450776
SNORA80E	-0.836683	-0.836683	-0.836683	-0.000117101	1.67302	0.836449	0.837386	-0.836683
DRGX	-0.353553	-0.353553	-0.353553	-0.353553	2.47487	-0.353553	-0.353553	-0.353553
SNORD66	-0.503989	-0.503989	2.18423	-0.503989	-0.503989	-0.503989	0.839699	-0.503989
NPSR1-AS1	-0.935414	-0.935414	0.935414	0.935414	-0.935414	0.935414	-0.935414	0.935414
SOX2	-0.353553	-0.353553	-0.353553	-0.353553	-0.353553	-0.353553	-0.353553	2.47487
FLT3	-0.935414	-0.935414	0.935414	-0.935414	0.935414	-0.935414	0.935414	0.935414
LRMP	-0.504016	-0.504016	-0.504016	-0.504016	2.18407	-0.504016	0.840027	-0.504016
LINC01541	-0.416633	-0.416633	0.059519	-0.416633	-0.416633	2.44028	-0.416633	-0.416633
SH3TC2-DT	-0.904216	-0.904216	-0.330811	-0.683676	0.330811	-0.463135	1.25708	1.69816
KIF21B	-1.08215	-1.08215	1.77472	0.82243	-0.303001	0.649287	-0.303001	-0.476144
LINC02209	-0.523974	-0.523974	-0.386538	-0.523974	0.231923	2.39654	-0.386538	-0.283461
ZNF311	-0.353553	-0.353553	-0.353553	-0.353553	-0.353553	2.47487	-0.353553	-0.353553
CNTD2	-0.661379	-0.661379	0.686337	0.636421	-0.661379	-0.661379	-0.661379	1.98414
MIR6132	-0.353553	-0.353553	-0.353553	-0.353553	-0.353553	-0.353553	-0.353553	2.47487
LINC02141	-0.724569	-0.724569	1.20761	-0.724569	-0.724569	1.20761	1.20761	-0.724569
CEBPA	-0.353553	-0.353553	-0.353553	-0.353553	-0.353553	-0.353553	-0.353553	2.47487
L1TD1	-0.353553	-0.353553	-0.353553	-0.353553	-0.353553	-0.353553	2.47487	-0.353553
LOC101929626	-0.504016	-0.504016	-0.504016	-0.504016	2.18407	0.840027	-0.504016	-0.504016
ADCYAP1R1	-0.504016	-0.504016	0.840027	2.18407	-0.504016	-0.504016	-0.504016	-0.504016
LINC02160	-0.913549	-0.913549	0.161214	0.161214	-0.913549	2.09579	0.161214	0.161214
CSNK1G2-AS1	-0.504753	-0.504753	0.848902	-0.504753	2.17961	-0.504753	-0.504753	-0.504753
FCRLA	-0.935414	-0.935414	-0.935414	0.935414	0.935414	0.935414	-0.935414	0.935414
CAPSL	-0.353553	-0.353553	2.47487	-0.353553	-0.353553	-0.353553	-0.353553	-0.353553
EPYC	-0.353553	-0.353553	-0.353553	-0.353553	-0.353553	-0.353553	-0.353553	2.47487
LINC00671	-0.353553	-0.353553	2.47487	-0.353553	-0.353553	-0.353553	-0.353553	-0.353553
LOC646548	-0.610595	-0.610595	-0.610595	-0.610595	0.436139	0.436139	-0.610595	2.1807
SLC15A1	-0.540062	-0.540062	-0.540062	1.62019	-0.540062	-0.540062	1.62019	-0.540062
LINC02468	-0.353553	-0.353553	-0.353553	-0.353553	2.47487	-0.353553	-0.353553	-0.353553
LOC100506098	-0.540062	-0.540062	1.62019	1.62019	-0.540062	-0.540062	-0.540062	-0.540062
LINC01123	-0.353553	-0.353553	2.47487	-0.353553	-0.353553	-0.353553	-0.353553	-0.353553
LINC00575	-0.353553	-0.353553	-0.353553	-0.353553	2.47487	-0.353553	-0.353553	-0.353553
LINC00518	-0.504016	-0.504016	2.18407	-0.504016	-0.504016	-0.504016	0.840027	-0.504016
BHMT	-0.504016	-0.504016	-0.504016	-0.504016	2.18407	-0.504016	-0.504016	0.840027
PMS2P2	-0.540062	-0.540062	-0.540062	1.62019	-0.540062	-0.540062	-0.540062	1.62019
MIR4449	-0.353553	-0.353553	-0.353553	-0.353553	2.47487	-0.353553	-0.353553	-0.353553
USHBP1	-0.540062	-0.540062	1.62019	1.62019	-0.540062	-0.540062	-0.540062	-0.540062
LINC01205	-0.353553	-0.353553	2.47487	-0.353553	-0.353553	-0.353553	-0.353553	-0.353553
NLRP13	-0.49029	-0.49029	-0.49029	-0.49029	2.25534	-0.49029	0.686406	-0.49029
ASPRV1	-0.353553	-0.353553	-0.353553	-0.353553	-0.353553	-0.353553	-0.353553	2.47487
IL12B	-0.353553	-0.353553	-0.353553	2.47487	-0.353553	-0.353553	-0.353553	-0.353553
SNORD20	-0.540062	-0.540062	-0.540062	-0.540062	-0.540062	1.61947	-0.540062	1.6209
RNF175	-0.353553	-0.353553	2.47487	-0.353553	-0.353553	-0.353553	-0.353553	-0.353553
FAR2P2	-0.353553	-0.353553	-0.353553	-0.353553	-0.353553	2.47487	-0.353553	-0.353553
OPRK1	-0.353553	-0.353553	-0.353553	-0.353553	-0.353553	-0.353553	-0.353553	2.47487
NYX	-0.540062	-0.540062	-0.540062	-0.540062	1.62019	-0.540062	-0.540062	1.62019
LMO2	-0.353553	-0.353553	2.47487	-0.353553	-0.353553	-0.353553	-0.353553	-0.353553
CIB4	-0.353553	-0.353553	-0.353553	-0.353553	2.47487	-0.353553	-0.353553	-0.353553
LINC01805	-0.353553	-0.353553	-0.353553	-0.353553	-0.353553	-0.353553	-0.353553	2.47487
SULT6B1	-0.353553	-0.353553	2.47487	-0.353553	-0.353553	-0.353553	-0.353553	-0.353553
TCP11	-0.661438	-0.661438	0.661438	-0.661438	0.661438	-0.661438	-0.661438	1.98431
GABRP	-0.353553	-0.353553	-0.353553	2.47487	-0.353553	-0.353553	-0.353553	-0.353553
LAPTM5	-0.651203	-0.651203	0.138134	1.55894	-0.651203	1.55894	-0.651203	-0.651203
SNORD19B	-0.353553	-0.353553	-0.353553	-0.353553	-0.353553	2.47487	-0.353553	-0.353553
C11orf88	-0.764974	-0.764974	1.05442	0.0620249	-0.764974	-0.764974	0.0620249	1.88142
MIR5587	-0.353553	-0.353553	-0.353553	-0.353553	-0.353553	-0.353553	2.47487	-0.353553
CCDC54	-0.353553	-0.353553	-0.353553	2.47487	-0.353553	-0.353553	-0.353553	-0.353553
KIR2DS2	-0.353553	-0.353553	-0.353553	-0.353553	-0.353553	2.47487	-0.353553	-0.353553
LOC101409256	-0.540062	-0.540062	1.62019	-0.540062	1.62019	-0.540062	-0.540062	-0.540062
LOC101927359	-0.353553	-0.353553	-0.353553	-0.353553	-0.353553	2.47487	-0.353553	-0.353553
ERVV-2	-0.353553	-0.353553	-0.353553	-0.353553	-0.353553	2.47487	-0.353553	-0.353553
FAM181A	-0.353553	-0.353553	-0.353553	-0.353553	-0.353553	2.47487	-0.353553	-0.353553
LOC101928837	-0.353553	-0.353553	-0.353553	-0.353553	-0.353553	2.47487	-0.353553	-0.353553
LINC02384	-0.540062	-0.540062	1.62019	-0.540062	1.62019	-0.540062	-0.540062	-0.540062
LINC02506	-0.353553	-0.353553	-0.353553	-0.353553	2.47487	-0.353553	-0.353553	-0.353553
KSR2	-0.504016	-0.504016	0.840027	-0.504016	-0.504016	2.18407	-0.504016	-0.504016
MIR3657	-0.353553	-0.353553	-0.353553	-0.353553	-0.353553	-0.353553	2.47487	-0.353553
KPRP	-0.540062	-0.540062	-0.540062	1.62019	1.62019	-0.540062	-0.540062	-0.540062
KRBOX1-AS1	-0.353553	-0.353553	-0.353553	-0.353553	-0.353553	-0.353553	2.47487	-0.353553
ONECUT2	-0.846114	-0.846114	-0.846114	0.282038	1.41019	-0.846114	0.282038	1.41019
FGFR2	-0.353553	-0.353553	-0.353553	-0.353553	-0.353553	-0.353553	2.47487	-0.353553
HS1BP3-IT1	-0.353553	-0.353553	-0.353553	2.47487	-0.353553	-0.353553	-0.353553	-0.353553
LOC101928160	-0.466261	-0.466261	-0.466261	-0.466261	-0.466261	-0.466261	2.34282	0.454749
GCG	-0.353553	-0.353553	-0.353553	-0.353553	-0.353553	2.47487	-0.353553	-0.353553
TRIM9	-1.23978	-1.23978	0.229588	0.59693	0.964271	1.33161	-0.872436	0.229588
POU6F2	-0.353553	-0.353553	-0.353553	-0.353553	-0.353553	2.47487	-0.353553	-0.353553
GALNT17	-0.353553	-0.353553	-0.353553	-0.353553	-0.353553	2.47487	-0.353553	-0.353553
OXCT2P1	-0.724569	-0.724569	0.241523	0.241523	-0.724569	2.17371	0.241523	-0.724569
DKK 4.00	-0.353553	-0.353553	-0.353553	-0.353553	2.47487	-0.353553	-0.353553	-0.353553
LINC01621	-0.353553	-0.353553	-0.353553	-0.353553	-0.353553	-0.353553	2.47487	-0.353553
SOX1	-0.353553	-0.353553	-0.353553	-0.353553	-0.353553	-0.353553	-0.353553	2.47487
MIR4705	-0.353553	-0.353553	-0.353553	-0.353553	-0.353553	-0.353553	-0.353553	2.47487
SLAMF1	-0.353553	-0.353553	2.47487	-0.353553	-0.353553	-0.353553	-0.353553	-0.353553
TMCO5B	-0.540062	-0.540062	-0.540062	1.62019	-0.540062	-0.540062	-0.540062	1.62019
P2RY13	-0.353553	-0.353553	-0.353553	-0.353553	2.47487	-0.353553	-0.353553	-0.353553
ZNF366	-0.353553	-0.353553	2.47487	-0.353553	-0.353553	-0.353553	-0.353553	-0.353553
CLDN19	-0.540062	-0.540062	-0.540062	1.62019	-0.540062	-0.540062	1.62019	-0.540062
KC6	-0.504016	-0.504016	-0.504016	-0.504016	-0.504016	2.18407	-0.504016	0.840027
SNORD126	-0.540062	-0.540062	-0.540062	1.62019	-0.540062	-0.540062	-0.540062	1.62019
CTAGE11P	-0.724569	-0.724569	-0.724569	1.20761	-0.724569	-0.724569	1.20761	1.20761
LOC105373764	-0.454569	-0.454569	-0.454569	-0.454569	-0.454569	2.37386	-0.454569	0.353553
FLG2	-0.353553	-0.353553	-0.353553	-0.353553	2.47487	-0.353553	-0.353553	-0.353553
RFLNA	-0.540062	-0.540062	-0.540062	-0.540062	-0.540062	1.62019	1.62019	-0.540062
LOC102724604	-0.675303	-0.675303	0.734025	-0.675303	-0.675303	1.90847	-0.675303	0.734025
CHN2	-0.353553	-0.353553	-0.353553	-0.353553	-0.353553	2.47487	-0.353553	-0.353553
TFCP2L1	-0.353553	-0.353553	2.47487	-0.353553	-0.353553	-0.353553	-0.353553	-0.353553
LOC101927120	-0.353553	-0.353553	-0.353553	-0.353553	-0.353553	2.47487	-0.353553	-0.353553
LOC101593348	-0.724569	-0.724569	-0.724569	1.20761	-0.724569	-0.724569	1.20761	1.20761
SORCS1	-1.08012	-1.08012	0	0	-1.08012	1.08012	1.08012	1.08012
DMRT1	-0.504016	-0.504016	-0.504016	-0.504016	-0.504016	0.840027	2.18407	-0.504016
SLC6A7	-0.353553	-0.353553	-0.353553	-0.353553	-0.353553	-0.353553	2.47487	-0.353553
LOC101928253	-0.353553	-0.353553	-0.353553	-0.353553	-0.353553	2.47487	-0.353553	-0.353553
COL6A5	-0.353553	-0.353553	-0.353553	-0.353553	-0.353553	2.47487	-0.353553	-0.353553
MIR6821	-0.353553	-0.353553	-0.353553	-0.353553	-0.353553	-0.353553	-0.353553	2.47487
RPS4Y1	-0.353553	-0.353553	-0.353553	2.47487	-0.353553	-0.353553	-0.353553	-0.353553
ZNF812P	-0.353553	-0.353553	-0.353553	-0.353553	2.47487	-0.353553	-0.353553	-0.353553
KIRREL2	-0.507665	-0.507665	-0.507665	-0.507665	0.884788	-0.507665	-0.507665	2.1612
FABP6	-0.682221	-0.682221	1.50089	0.409333	-0.682221	-0.682221	1.50089	-0.682221
TRIML2	-0.623277	-0.623277	0.16159	-0.623277	-0.623277	-0.623277	2.05451	0.900289
XIRP1	-0.600236	-0.600236	-0.600236	-0.600236	0.0779968	-0.600236	2.13982	0.783359
SLC5A8	-0.353553	-0.353553	-0.353553	2.47487	-0.353553	-0.353553	-0.353553	-0.353553
CELA3A	-0.353553	-0.353553	-0.353553	-0.353553	2.47487	-0.353553	-0.353553	-0.353553
SFTPB	-0.827081	-0.827081	0.470301	-0.827081	0.470301	0.470301	1.89742	-0.827081
SNORD75	-0.353553	-0.353553	-0.353553	-0.353553	-0.353553	-0.353553	2.47487	-0.353553
ODF3L1	-0.643796	-0.643796	-0.643796	1.07299	0.214599	1.93139	-0.643796	-0.643796
SLC39A12	-0.589256	-0.589256	-0.589256	-0.589256	2.23917	-0.589256	0.353553	0.353553
HMHB1	-0.353553	-0.353553	-0.353553	-0.353553	-0.353553	-0.353553	-0.353553	2.47487
ACTN3	-0.353553	-0.353553	-0.353553	-0.353553	-0.353553	2.47487	-0.353553	-0.353553
FGF22	-0.540062	-0.540062	1.62019	-0.540062	-0.540062	-0.540062	1.62019	-0.540062
SNORD54	-0.724569	-0.724569	-0.724569	-0.724569	1.20761	-0.724569	1.20761	1.20761
FAM170A	-0.353553	-0.353553	-0.353553	2.47487	-0.353553	-0.353553	-0.353553	-0.353553
RCAN3AS	-0.540062	-0.540062	-0.540062	-0.540062	-0.540062	1.62019	-0.540062	1.62019
LINC02265	-0.353553	-0.353553	-0.353553	-0.353553	2.47487	-0.353553	-0.353553	-0.353553
MIR877	-0.353553	-0.353553	-0.353553	2.47487	-0.353553	-0.353553	-0.353553	-0.353553
ACER1	-0.935414	-0.935414	0.935414	0.935414	-0.935414	0.935414	0.935414	-0.935414
CNTNAP4	-0.504016	-0.504016	0.840027	-0.504016	-0.504016	2.18407	-0.504016	-0.504016
CHIA	-0.353553	-0.353553	2.47487	-0.353553	-0.353553	-0.353553	-0.353553	-0.353553
MIR4422HG	-0.353553	-0.353553	-0.353553	2.47487	-0.353553	-0.353553	-0.353553	-0.353553
TNKS2-AS1	-0.524778	-0.524778	-0.524778	-0.524778	-0.524778	-0.524778	2.01625	1.13242
CYBB	-0.353553	-0.353553	2.47487	-0.353553	-0.353553	-0.353553	-0.353553	-0.353553
NLRP8	-0.353553	-0.353553	-0.353553	-0.353553	-0.353553	-0.353553	2.47487	-0.353553
TMEM262	-0.443809	-0.443809	0.265404	-0.443809	-0.443809	2.39745	-0.443809	-0.443809
LINC01098	-0.504016	-0.504016	-0.504016	2.18407	-0.504016	-0.504016	-0.504016	0.840027
LOC101928314	-0.645184	-0.645184	0.0921691	-0.645184	1.56687	1.56687	-0.645184	-0.645184
SPEF1	-0.353553	-0.353553	-0.353553	2.47487	-0.353553	-0.353553	-0.353553	-0.353553
MS4A13	-0.353553	-0.353553	-0.353553	-0.353553	-0.353553	-0.353553	2.47487	-0.353553
ANKRD26P1	-0.935414	-0.935414	0.935414	0.935414	-0.935414	0.935414	0.935414	-0.935414
CYP3A43	-0.682221	-0.682221	-0.682221	-0.682221	0.409333	-0.682221	1.50089	1.50089
ECEL1P2	-0.353553	-0.353553	-0.353553	-0.353553	-0.353553	-0.353553	2.47487	-0.353553
LOC100132287	-0.353553	-0.353553	-0.353553	-0.353553	-0.353553	-0.353553	2.47487	-0.353553
TMEM215	-0.353553	-0.353553	2.47487	-0.353553	-0.353553	-0.353553	-0.353553	-0.353553
GUCY2D	-0.353553	-0.353553	-0.353553	-0.353553	2.47487	-0.353553	-0.353553	-0.353553
PXT1	-0.62233	-0.62233	0.484035	2.14358	0.484035	-0.62233	-0.62233	-0.62233
SNORD116-9	-0.353553	-0.353553	-0.353553	-0.353553	-0.353553	-0.353553	2.47487	-0.353553
POU4F1	-0.353553	-0.353553	-0.353553	-0.353553	-0.353553	-0.353553	2.47487	-0.353553
PGAM4	-0.590101	-0.590101	-0.590101	-0.590101	2.23705	0.356728	-0.590101	0.356728
OR1L1	-0.353553	-0.353553	-0.353553	-0.353553	-0.353553	2.47487	-0.353553	-0.353553
LINC01460	-0.504016	-0.504016	0.840027	-0.504016	-0.504016	2.18407	-0.504016	-0.504016
LINC02107	-0.682221	-0.682221	1.50089	-0.682221	0.409333	1.50089	-0.682221	-0.682221
MIR6837	-0.504039	-0.504039	-0.504039	-0.504039	-0.504039	-0.504039	0.840303	2.18393
OTX2	-0.353553	-0.353553	2.47487	-0.353553	-0.353553	-0.353553	-0.353553	-0.353553
PHOSPHO1	-0.353553	-0.353553	-0.353553	-0.353553	-0.353553	-0.353553	2.47487	-0.353553
MIR6758	-0.504016	-0.504016	-0.504016	-0.504016	2.18407	0.840027	-0.504016	-0.504016
TEKT1	-0.540062	-0.540062	-0.540062	1.62019	-0.540062	1.62019	-0.540062	-0.540062
TXNDC2	-0.540062	-0.540062	-0.540062	1.62019	1.62019	-0.540062	-0.540062	-0.540062
MCHR1	-0.353553	-0.353553	-0.353553	-0.353553	-0.353553	-0.353553	-0.353553	2.47487
SHISA6	-0.353553	-0.353553	-0.353553	-0.353553	-0.353553	2.47487	-0.353553	-0.353553
FGD2	-0.353553	-0.353553	2.47487	-0.353553	-0.353553	-0.353553	-0.353553	-0.353553
LOC101927354	-1.31756	-1.31756	-0.276526	0.374123	0.374123	1.74049	0.0487987	0.374123
NHEG1	-0.353553	-0.353553	-0.353553	2.47487	-0.353553	-0.353553	-0.353553	-0.353553
NTRK3	-0.540062	-0.540062	-0.540062	-0.540062	-0.540062	1.62019	1.62019	-0.540062
LOC105370306	-0.467707	-0.467707	2.33854	-0.467707	-0.467707	-0.467707	0.467707	-0.467707
OTP	-0.540062	-0.540062	1.62019	-0.540062	-0.540062	-0.540062	-0.540062	1.62019
C5orf38	-0.353553	-0.353553	-0.353553	-0.353553	-0.353553	-0.353553	2.47487	-0.353553
RAX2	-0.353553	-0.353553	-0.353553	-0.353553	-0.353553	-0.353553	-0.353553	2.47487
LOC101928936	-0.353553	-0.353553	-0.353553	-0.353553	-0.353553	-0.353553	-0.353553	2.47487
ELOVL7	-0.609619	-0.609619	-0.547492	-0.547492	-0.531961	-0.376644	1.7512	1.47163
ITIH4	-0.353553	-0.353553	-0.353553	-0.353553	-0.353553	-0.353553	-0.353553	2.47487
MIR148B	-0.353553	-0.353553	-0.353553	-0.353553	-0.353553	-0.353553	-0.353553	2.47487
A1CF	-0.882919	-0.882919	-0.882919	0.126131	0.126131	0.126131	0.126131	2.14423
LOC105369486	-0.540062	-0.540062	-0.540062	-0.540062	-0.540062	-0.540062	1.62019	1.62019
GRID1-AS1	-0.353553	-0.353553	2.47487	-0.353553	-0.353553	-0.353553	-0.353553	-0.353553
CYP4F11	-0.724569	-0.724569	-0.724569	-0.724569	1.20761	-0.724569	1.20761	1.20761
TLR10	-0.353553	-0.353553	2.47487	-0.353553	-0.353553	-0.353553	-0.353553	-0.353553
AS-PTPRE	-0.834832	-0.834832	0.490298	-0.834832	-0.834832	0.490298	1.86843	0.490298
SCAANT1	-0.353553	-0.353553	2.47487	-0.353553	-0.353553	-0.353553	-0.353553	-0.353553
OR1J2	-0.353553	-0.353553	-0.353553	-0.353553	-0.353553	2.47487	-0.353553	-0.353553
LY75	-0.540062	-0.540062	-0.540062	0.180021	-0.540062	0.180021	-0.540062	2.34027
CDH5	-0.353553	-0.353553	-0.353553	-0.353553	-0.353553	-0.353553	2.47487	-0.353553
FGF14-AS1	-1.26284	-1.26284	-0.55453	0.191057	0.899365	1.60767	0.191057	0.191057
TGM6	-0.353553	-0.353553	-0.353553	-0.353553	2.47487	-0.353553	-0.353553	-0.353553
DSC3	-0.353553	-0.353553	-0.353553	-0.353553	-0.353553	2.47487	-0.353553	-0.353553
PRORSD1P	-1.06619	-1.06619	0.419249	-0.696508	1.52829	-0.696508	0.788928	0.788928
LINC02574	-0.353553	-0.353553	2.47487	-0.353553	-0.353553	-0.353553	-0.353553	-0.353553
ANXA13	-0.353553	-0.353553	-0.353553	-0.353553	2.47487	-0.353553	-0.353553	-0.353553
LINC02375	-0.353553	-0.353553	2.47487	-0.353553	-0.353553	-0.353553	-0.353553	-0.353553
OR2S2	-0.353553	-0.353553	2.47487	-0.353553	-0.353553	-0.353553	-0.353553	-0.353553
RFPL2	-0.353553	-0.353553	-0.353553	-0.353553	-0.353553	-0.353553	2.47487	-0.353553
LOC101928322	-0.353553	-0.353553	-0.353553	-0.353553	-0.353553	-0.353553	2.47487	-0.353553
WDFY4	-0.540062	-0.540062	-0.540062	-0.540062	-0.540062	1.62019	-0.540062	1.62019
ATG9B	-0.353553	-0.353553	2.47487	-0.353553	-0.353553	-0.353553	-0.353553	-0.353553
LINC00706	-0.353553	-0.353553	-0.353553	-0.353553	-0.353553	-0.353553	-0.353553	2.47487
LINC00334	-0.353553	-0.353553	-0.353553	-0.353553	-0.353553	-0.353553	2.47487	-0.353553
LMO1	-0.353553	-0.353553	-0.353553	-0.353553	2.47487	-0.353553	-0.353553	-0.353553
ZP4	-0.353553	-0.353553	-0.353553	-0.353553	-0.353553	-0.353553	2.47487	-0.353553
C2orf70	-0.353553	-0.353553	-0.353553	-0.353553	-0.353553	-0.353553	-0.353553	2.47487
FAM90A1	-0.353553	-0.353553	-0.353553	-0.353553	-0.353553	-0.353553	2.47487	-0.353553
HTR4	-0.661438	-0.661438	0.661438	0.661438	1.98431	-0.661438	-0.661438	-0.661438
ALB	-0.353553	-0.353553	2.47487	-0.353553	-0.353553	-0.353553	-0.353553	-0.353553
XLOC_009911	-0.353553	-0.353553	-0.353553	-0.353553	-0.353553	-0.353553	2.47487	-0.353553
SNORA36A	-0.353553	-0.353553	-0.353553	-0.353553	-0.353553	-0.353553	2.47487	-0.353553
KL	-0.353553	-0.353553	2.47487	-0.353553	-0.353553	-0.353553	-0.353553	-0.353553
PTK6	-0.353553	-0.353553	-0.353553	-0.353553	-0.353553	-0.353553	-0.353553	2.47487
KCNB2	-0.540062	-0.540062	-0.540062	1.62019	-0.540062	-0.540062	1.62019	-0.540062
C2orf83	-0.601662	-0.601662	-0.601662	-0.601662	-0.12977	-0.12977	2.32407	0.342121
GLDN	-0.724569	-0.724569	2.17371	0.241523	-0.724569	-0.724569	0.241523	0.241523
MIR4469	-0.353553	-0.353553	2.47487	-0.353553	-0.353553	-0.353553	-0.353553	-0.353553
HOXA11	-0.540062	-0.540062	-0.540062	1.62019	-0.540062	1.62019	-0.540062	-0.540062
MIR3618	-0.353553	-0.353553	-0.353553	-0.353553	-0.353553	-0.353553	2.47487	-0.353553
IL36B	-0.591289	-0.591289	-0.468742	-0.468742	-0.468742	-0.591289	1.93318	1.24692
WNT10B	-0.540062	-0.540062	1.62019	-0.540062	-0.540062	-0.540062	1.62019	-0.540062
COLEC11	-0.777093	-0.777093	-0.777093	0.111013	0.999119	-0.777093	1.88723	0.111013
LINC00375	-0.467707	-0.467707	2.33854	-0.467707	-0.467707	0.467707	-0.467707	-0.467707
LINC01562	-0.846114	-0.846114	1.41019	0.282038	1.41019	-0.846114	0.282038	-0.846114
MIR1277	-0.540062	-0.540062	-0.540062	1.62019	-0.540062	1.62019	-0.540062	-0.540062
MIR34A	-1.08021	-1.08021	-1.08021	1.07971	1.07971	0.000247811	1.0807	0.000247811
PDE6B	-0.540062	-0.540062	-0.540062	-0.540062	1.62019	-0.540062	-0.540062	1.62019
SERPINA9	-0.587271	-0.587271	1.92481	1.25364	-0.587271	-0.587271	-0.414685	-0.414685
FCGR1B	-0.500949	-0.500949	-0.500949	-0.500949	-0.500949	2.20185	-0.500949	0.803849
MUC3A	-0.353553	-0.353553	-0.353553	-0.353553	-0.353553	2.47487	-0.353553	-0.353553
LOC101928269	-0.353553	-0.353553	2.47487	-0.353553	-0.353553	-0.353553	-0.353553	-0.353553
LOC389602	-1.07107	-1.07107	0.812798	1.43063	0.184842	-0.443114	1.01536	-0.858375
LOC729224	-0.353553	-0.353553	-0.353553	-0.353553	2.47487	-0.353553	-0.353553	-0.353553
NPW	-0.353553	-0.353553	-0.353553	-0.353553	-0.353553	-0.353553	-0.353553	2.47487
SLC36A3	-0.353553	-0.353553	-0.353553	-0.353553	-0.353553	-0.353553	-0.353553	2.47487
LINC01675	-0.353553	-0.353553	-0.353553	-0.353553	-0.353553	-0.353553	2.47487	-0.353553
EPHX2	-0.353553	-0.353553	-0.353553	-0.353553	-0.353553	-0.353553	2.47487	-0.353553
DLEU2L	-0.724569	-0.724569	1.20761	-0.724569	1.20761	-0.724569	1.20761	-0.724569
PDYN-AS1	-0.353553	-0.353553	2.47487	-0.353553	-0.353553	-0.353553	-0.353553	-0.353553
C18orf63	-0.540062	-0.540062	-0.540062	-0.540062	-0.540062	1.62019	1.62019	-0.540062
LINC02242	-0.353553	-0.353553	-0.353553	2.47487	-0.353553	-0.353553	-0.353553	-0.353553
CHST8	-0.724569	-0.724569	-0.724569	1.20761	1.20761	1.20761	-0.724569	-0.724569
SFTA3	-0.540062	-0.540062	1.62019	1.62019	-0.540062	-0.540062	-0.540062	-0.540062
MAGOH2P	-0.353553	-0.353553	2.47487	-0.353553	-0.353553	-0.353553	-0.353553	-0.353553
SNORA11	-0.836706	-0.836706	-0.836706	0.836248	0.000228921	-0.836706	0.837164	1.67318
SDR16C5	-0.353553	-0.353553	-0.353553	2.47487	-0.353553	-0.353553	-0.353553	-0.353553
LINC01657	-0.353553	-0.353553	-0.353553	-0.353553	-0.353553	2.47487	-0.353553	-0.353553
MIR194-1	-0.353553	-0.353553	-0.353553	-0.353553	2.47487	-0.353553	-0.353553	-0.353553
PCED1B-AS1	-0.782103	-0.782103	0.120324	-0.782103	1.86502	1.02275	-0.782103	0.120324
LOC102724874	-0.353553	-0.353553	-0.353553	-0.353553	-0.353553	2.47487	-0.353553	-0.353553
STK4-AS1	-0.540062	-0.540062	1.62019	-0.540062	-0.540062	-0.540062	-0.540062	1.62019
ANKS4B	-0.353553	-0.353553	2.47487	-0.353553	-0.353553	-0.353553	-0.353553	-0.353553
LINC00681	-0.353553	-0.353553	2.47487	-0.353553	-0.353553	-0.353553	-0.353553	-0.353553
LOC339666	-1.07127	-1.07127	1.08869	-1.07127	-0.0261286	1.08869	1.08869	-0.0261286
MS4A14	-0.353553	-0.353553	2.47487	-0.353553	-0.353553	-0.353553	-0.353553	-0.353553
AOC1	-0.353553	-0.353553	-0.353553	-0.353553	-0.353553	2.47487	-0.353553	-0.353553
ISM1-AS1	-0.353553	-0.353553	-0.353553	-0.353553	2.47487	-0.353553	-0.353553	-0.353553
PRKAR2A-AS1	-0.502528	-0.502528	-0.502528	-0.502528	2.19285	-0.502528	0.822318	-0.502528
CHD5	-0.902583	-0.902583	0.702009	0.702009	1.5043	-0.902583	0.702009	-0.902583
MYH1	-0.353553	-0.353553	2.47487	-0.353553	-0.353553	-0.353553	-0.353553	-0.353553
NAT8L	-0.724569	-0.724569	1.20761	1.20761	1.20761	-0.724569	-0.724569	-0.724569
DNAJC5B	-0.724569	-0.724569	-0.724569	-0.724569	2.17371	0.241523	0.241523	0.241523
SNORD114-29	-0.443939	-0.443939	-0.443939	-0.443939	2.39719	0.266445	-0.443939	-0.443939
LINC02020	-0.353553	-0.353553	-0.353553	-0.353553	2.47487	-0.353553	-0.353553	-0.353553
LOC646813	-0.353553	-0.353553	-0.353553	2.47487	-0.353553	-0.353553	-0.353553	-0.353553
NECAB2	-0.75813	-0.75813	-0.171191	0.611395	1.98092	-0.75813	-0.75813	0.611395
MIR370	-0.467707	-0.467707	-0.467707	0.467707	-0.467707	2.33854	-0.467707	-0.467707
SEC14L5	-0.353553	-0.353553	-0.353553	-0.353553	2.47487	-0.353553	-0.353553	-0.353553
GPR132	-1.06963	-1.06963	0.664903	-0.26018	0.664903	-1.06963	1.47435	0.664903
UGT2A2	-0.353553	-0.353553	-0.353553	-0.353553	-0.353553	-0.353553	2.47487	-0.353553
LINC02016	-0.353553	-0.353553	2.47487	-0.353553	-0.353553	-0.353553	-0.353553	-0.353553
LOC100133077	-0.353553	-0.353553	-0.353553	-0.353553	-0.353553	-0.353553	2.47487	-0.353553
CD300LB	-0.353553	-0.353553	-0.353553	-0.353553	-0.353553	-0.353553	2.47487	-0.353553
TMEM207	-0.540062	-0.540062	1.62019	-0.540062	-0.540062	-0.540062	-0.540062	1.62019
CRTAM	-0.353553	-0.353553	2.47487	-0.353553	-0.353553	-0.353553	-0.353553	-0.353553
NRIR	-0.846114	-0.846114	-0.846114	1.41019	0.282038	-0.846114	0.282038	1.41019
KCNK18	-0.353553	-0.353553	-0.353553	-0.353553	-0.353553	-0.353553	-0.353553	2.47487
CAMK2B	-0.645184	-0.645184	0.0921691	0.0921691	-0.645184	-0.645184	2.30423	0.0921691
MIR8063	-0.353553	-0.353553	2.47487	-0.353553	-0.353553	-0.353553	-0.353553	-0.353553
MIR6738	-0.353553	-0.353553	-0.353553	2.47487	-0.353553	-0.353553	-0.353553	-0.353553
SNORA105B	-0.846114	-0.846114	-0.846114	0.282038	0.282038	1.41019	1.41019	-0.846114
LOC101927000	-0.353553	-0.353553	-0.353553	-0.353553	2.47487	-0.353553	-0.353553	-0.353553
PRKCG	-0.353553	-0.353553	-0.353553	-0.353553	-0.353553	-0.353553	2.47487	-0.353553
LOC101060524	-0.353553	-0.353553	-0.353553	-0.353553	-0.353553	-0.353553	2.47487	-0.353553
MIR410	-0.353553	-0.353553	-0.353553	-0.353553	-0.353553	-0.353553	-0.353553	2.47487
LINC00336	-0.353553	-0.353553	-0.353553	-0.353553	-0.353553	-0.353553	-0.353553	2.47487
CCNA1	-0.465102	-0.465102	0.444431	-0.465102	-0.465102	-0.465102	2.34618	-0.465102
TBX20	-0.353553	-0.353553	-0.353553	-0.353553	-0.353553	-0.353553	-0.353553	2.47487
CREG2	-0.999119	-0.999119	0.777093	-0.111013	0.777093	1.6652	-0.111013	-0.999119
LOC100132831	-0.353553	-0.353553	-0.353553	-0.353553	-0.353553	-0.353553	2.47487	-0.353553
KCNK9	-0.724569	-0.724569	1.20761	-0.724569	1.20761	-0.724569	-0.724569	1.20761
LINC01428	-0.467707	-0.467707	-0.467707	-0.467707	-0.467707	2.33854	0.467707	-0.467707
RUNX1-IT1	-0.540062	-0.540062	-0.540062	-0.540062	-0.540062	-0.540062	1.62019	1.62019
IL36RN	-0.62361	-0.62361	0	1.24722	-0.62361	-0.62361	1.87083	-0.62361
IL19	-1.12727	-1.12727	-1.12727	0.464168	0.464168	1.52512	0.464168	0.464168
LINC01929	-0.353553	-0.353553	-0.353553	-0.353553	-0.353553	2.47487	-0.353553	-0.353553
GACAT1	-0.724569	-0.724569	1.20761	-0.724569	-0.724569	-0.724569	1.20761	1.20761
CD48	-0.353553	-0.353553	2.47487	-0.353553	-0.353553	-0.353553	-0.353553	-0.353553
RTL3	-0.540062	-0.540062	-0.540062	-0.540062	1.62019	-0.540062	-0.540062	1.62019
FCGR1A	-0.588315	-0.588315	-0.163666	-0.588315	-0.163666	2.41961	-0.163666	-0.163666
ASIC4	-0.353553	-0.353553	2.47487	-0.353553	-0.353553	-0.353553	-0.353553	-0.353553
SERPINA3	-0.661438	-0.661438	-0.661438	-0.661438	-0.661438	1.98431	0.661438	0.661438
SAMSN1	-0.540062	-0.540062	1.62019	-0.540062	-0.540062	1.62019	-0.540062	-0.540062
LINC00957	-0.353553	-0.353553	-0.353553	-0.353553	-0.353553	2.47487	-0.353553	-0.353553
SLC26A9	-0.540062	-0.540062	1.62019	-0.540062	1.62019	-0.540062	-0.540062	-0.540062
LINC01588	-0.483406	-0.483406	-0.483406	-0.483406	0.00108145	-0.483406	2.41487	0.00108145
GALNTL5	-0.353553	-0.353553	-0.353553	-0.353553	2.47487	-0.353553	-0.353553	-0.353553
LOC100128770	-0.504016	-0.504016	-0.504016	-0.504016	0.840027	2.18407	-0.504016	-0.504016
LOC105378098	-0.353553	-0.353553	2.47487	-0.353553	-0.353553	-0.353553	-0.353553	-0.353553
LEFTY1	-0.353553	-0.353553	-0.353553	-0.353553	-0.353553	-0.353553	-0.353553	2.47487
RNF39	-0.46633	-0.46633	-0.46633	-0.46633	2.34262	-0.46633	0.455357	-0.46633
DOK2	-0.353553	-0.353553	-0.353553	-0.353553	-0.353553	-0.353553	-0.353553	2.47487
LOC105370068	-0.746104	-0.746104	-0.746104	-0.197946	1.96423	0.867916	-0.746104	0.350212
LINC00488	-0.353553	-0.353553	-0.353553	-0.353553	-0.353553	-0.353553	2.47487	-0.353553
CNTN4-AS1	-0.353553	-0.353553	-0.353553	-0.353553	-0.353553	-0.353553	-0.353553	2.47487
PCDH11X	-0.540062	-0.540062	1.62019	-0.540062	-0.540062	1.62019	-0.540062	-0.540062
AOAH	-0.840027	-0.840027	0.504016	-0.840027	0.504016	-0.840027	1.84806	0.504016
DRD4	-0.540062	-0.540062	-0.540062	-0.540062	-0.540062	-0.540062	1.62019	1.62019
TNFSF14	-0.64554	-0.64554	-0.64554	0.23783	-0.64554	1.93662	1.05325	-0.64554
TIE1	-0.733319	-0.733319	-0.353175	-0.404546	-0.620303	-0.353175	1.51672	1.68111
MIR4674	-0.353553	-0.353553	-0.353553	-0.353553	2.47487	-0.353553	-0.353553	-0.353553
GPR139	-0.353553	-0.353553	-0.353553	-0.353553	2.47487	-0.353553	-0.353553	-0.353553
DNASE2B	-0.353553	-0.353553	-0.353553	-0.353553	-0.353553	-0.353553	-0.353553	2.47487
ILDR1	-0.724569	-0.724569	1.20761	1.20761	-0.724569	-0.724569	1.20761	-0.724569
INHBE	-0.70768	-0.70768	0.699592	-0.70768	0.00404388	-0.70768	2.12304	0.00404388
LOC101928381	-0.504016	-0.504016	0.840027	-0.504016	2.18407	-0.504016	-0.504016	-0.504016
TMC5	-0.59112	-0.59112	1.1285	-0.59112	-0.161214	-0.59112	1.98831	-0.59112
LINC01792	-0.353553	-0.353553	-0.353553	-0.353553	-0.353553	-0.353553	2.47487	-0.353553
LINC02461	-0.353553	-0.353553	-0.353553	2.47487	-0.353553	-0.353553	-0.353553	-0.353553
SAPCD1-AS1	-0.353553	-0.353553	-0.353553	-0.353553	2.47487	-0.353553	-0.353553	-0.353553
HIGD2B	-0.353553	-0.353553	-0.353553	-0.353553	-0.353553	-0.353553	-0.353553	2.47487
TFAP2A-AS1	-0.353553	-0.353553	-0.353553	-0.353553	-0.353553	2.47487	-0.353553	-0.353553
SULT1A1	-0.353553	-0.353553	-0.353553	2.47487	-0.353553	-0.353553	-0.353553	-0.353553
MYOM3	-0.467707	-0.467707	-0.467707	0.467707	2.33854	-0.467707	-0.467707	-0.467707
GJB4	-0.353553	-0.353553	2.47487	-0.353553	-0.353553	-0.353553	-0.353553	-0.353553
SLC17A6	-0.353553	-0.353553	2.47487	-0.353553	-0.353553	-0.353553	-0.353553	-0.353553
HYDIN	-0.748931	-0.748931	-0.748931	-0.149786	-0.149786	0.449359	2.24679	-0.149786
COL19A1	-1.18076	-1.18076	1.00797	1.00797	0.201593	1.23836	-0.489583	-0.60478
SNORD9	-1.02651	-1.02651	0.944717	-1.02651	1.60104	-0.0413199	0.616132	-0.0410379
LINC01014	-0.540062	-0.540062	1.62019	-0.540062	-0.540062	-0.540062	1.62019	-0.540062
S100A7	-0.353553	-0.353553	-0.353553	-0.353553	-0.353553	-0.353553	2.47487	-0.353553
TNMD	-0.504016	-0.504016	-0.504016	-0.504016	0.840027	2.18407	-0.504016	-0.504016
LOC101929237	-0.353553	-0.353553	-0.353553	-0.353553	-0.353553	-0.353553	-0.353553	2.47487
MIR3679	-0.540062	-0.540062	-0.540062	-0.540062	1.62019	-0.540062	-0.540062	1.62019
MIR6125	-0.353553	-0.353553	-0.353553	-0.353553	-0.353553	-0.353553	-0.353553	2.47487
SSTR5-AS1	-0.353553	-0.353553	-0.353553	-0.353553	-0.353553	2.47487	-0.353553	-0.353553
HCG4B	-0.353553	-0.353553	2.47487	-0.353553	-0.353553	-0.353553	-0.353553	-0.353553
DLGAP1-AS5	-0.540062	-0.540062	1.62019	-0.540062	-0.540062	-0.540062	1.62019	-0.540062
SKAP1	-1.06066	-1.06066	-1.06066	0.353553	0.353553	0.353553	0.353553	1.76777
MIR6869	-0.353553	-0.353553	-0.353553	-0.353553	-0.353553	2.47487	-0.353553	-0.353553
SIRPB2	-0.353553	-0.353553	-0.353553	-0.353553	-0.353553	2.47487	-0.353553	-0.353553
CRCT1	-0.353553	-0.353553	-0.353553	-0.353553	2.47487	-0.353553	-0.353553	-0.353553
LINC01626	-0.504016	-0.504016	0.840027	-0.504016	-0.504016	2.18407	-0.504016	-0.504016
GCSAML	-0.353553	-0.353553	-0.353553	-0.353553	-0.353553	2.47487	-0.353553	-0.353553
SNORD93	-0.467707	-0.467707	-0.467707	-0.467707	2.33854	0.467707	-0.467707	-0.467707
SAXO2	-0.467707	-0.467707	-0.467707	0.467707	2.33854	-0.467707	-0.467707	-0.467707
45361	-0.612372	-0.612372	-0.204124	-0.612372	2.24537	-0.612372	0.612372	-0.204124
IL1RN	-0.353553	-0.353553	-0.353553	-0.353553	-0.353553	-0.353553	2.47487	-0.353553
LINC01716	-0.353553	-0.353553	-0.353553	-0.353553	2.47487	-0.353553	-0.353553	-0.353553
IGFBP1	-0.353553	-0.353553	2.47487	-0.353553	-0.353553	-0.353553	-0.353553	-0.353553
COL2A1	-0.353553	-0.353553	2.47487	-0.353553	-0.353553	-0.353553	-0.353553	-0.353553
LINC01581	-0.504016	-0.504016	2.18407	-0.504016	-0.504016	-0.504016	-0.504016	0.840027
CYP1A2	-0.353553	-0.353553	-0.353553	-0.353553	-0.353553	2.47487	-0.353553	-0.353553
SRL	-0.353553	-0.353553	-0.353553	-0.353553	-0.353553	-0.353553	-0.353553	2.47487
NMU	-0.540062	-0.540062	1.62019	-0.540062	-0.540062	1.62019	-0.540062	-0.540062
MIR1181	-0.353553	-0.353553	-0.353553	-0.353553	-0.353553	-0.353553	2.47487	-0.353553
FAM71A	-0.540062	-0.540062	-0.540062	-0.540062	1.62019	-0.540062	1.62019	-0.540062
TLR4	-0.540062	-0.540062	-0.540062	-0.540062	-0.540062	-0.540062	1.62019	1.62019
LINC01048	-0.428318	-0.428318	-0.428318	0.145429	-0.428318	2.42448	-0.428318	-0.428318
MIR380	-0.353553	-0.353553	-0.353553	-0.353553	-0.353553	-0.353553	2.47487	-0.353553
LOC100996635	-0.353553	-0.353553	2.47487	-0.353553	-0.353553	-0.353553	-0.353553	-0.353553
SNORD24	-0.540062	-0.540062	-0.540062	-0.540062	-0.540062	-0.540062	1.62086	1.61951
INSL5	-0.353553	-0.353553	-0.353553	2.47487	-0.353553	-0.353553	-0.353553	-0.353553
LMX1B	-0.353553	-0.353553	-0.353553	-0.353553	-0.353553	2.47487	-0.353553	-0.353553
CCR1	-0.724569	-0.724569	1.20761	1.20761	-0.724569	-0.724569	1.20761	-0.724569
NAALADL1	-0.353553	-0.353553	-0.353553	2.47487	-0.353553	-0.353553	-0.353553	-0.353553
LCE2B	-0.682221	-0.682221	1.50089	1.50089	-0.682221	-0.682221	0.409333	-0.682221
MIR597	-0.353553	-0.353553	-0.353553	2.47487	-0.353553	-0.353553	-0.353553	-0.353553
LOC101928565	-0.353553	-0.353553	-0.353553	-0.353553	-0.353553	-0.353553	2.47487	-0.353553
BRWD1-AS2	-0.840027	-0.840027	1.84806	-0.840027	0.504016	0.504016	-0.840027	0.504016
AGBL4	-0.353553	-0.353553	-0.353553	-0.353553	-0.353553	2.47487	-0.353553	-0.353553
CCDC13-AS1	-0.540062	-0.540062	-0.540062	1.62019	-0.540062	1.62019	-0.540062	-0.540062
TNFRSF18	-0.353553	-0.353553	2.47487	-0.353553	-0.353553	-0.353553	-0.353553	-0.353553
ALAS2	-0.353553	-0.353553	-0.353553	-0.353553	-0.353553	-0.353553	2.47487	-0.353553
LINC02236	-0.504016	-0.504016	-0.504016	-0.504016	2.18407	0.840027	-0.504016	-0.504016
PRSS37	-0.353553	-0.353553	-0.353553	-0.353553	-0.353553	-0.353553	-0.353553	2.47487
PTPRR	-0.780189	-0.780189	-0.780189	-0.780189	-0.390095	0.780189	1.56038	1.17028
RNF222	-0.666317	-0.666317	0.686207	0.686207	-0.666317	-0.666317	1.95917	-0.666317
LINC01802	-0.622058	-0.622058	-0.0138235	-0.622058	1.86618	1.25794	-0.622058	-0.622058
MEFV	-0.353553	-0.353553	-0.353553	-0.353553	-0.353553	-0.353553	-0.353553	2.47487
NXF3	-0.353553	-0.353553	-0.353553	-0.353553	-0.353553	-0.353553	-0.353553	2.47487
TDRD5	-0.443928	-0.443928	-0.443928	-0.443928	2.39721	-0.443928	0.266357	-0.443928
RIMKLA	-0.540062	-0.540062	1.62019	-0.540062	1.62019	-0.540062	-0.540062	-0.540062
WDR87	-0.353553	-0.353553	2.47487	-0.353553	-0.353553	-0.353553	-0.353553	-0.353553
LINC00659	-0.749484	-0.749484	1.74784	-0.254623	-0.749484	-0.749484	0.251746	1.25298
MIR4730	-0.353553	-0.353553	-0.353553	-0.353553	-0.353553	-0.353553	2.47487	-0.353553
IGSF9	-0.353553	-0.353553	-0.353553	-0.353553	-0.353553	-0.353553	-0.353553	2.47487
CACNA2D3-AS1	-0.704827	-0.704827	1.17471	-0.704827	-0.704827	1.89761	-0.126507	-0.126507
SLFN14	-0.353553	-0.353553	-0.353553	-0.353553	-0.353553	-0.353553	-0.353553	2.47487
LINC00982	-0.353553	-0.353553	2.47487	-0.353553	-0.353553	-0.353553	-0.353553	-0.353553
CD177	-0.540062	-0.540062	1.62019	1.62019	-0.540062	-0.540062	-0.540062	-0.540062
FAM157C	-0.998545	-0.998545	-0.998545	0.142649	0.142649	1.85444	0.142649	0.713247
PEX5L-AS2	-0.353553	-0.353553	-0.353553	-0.353553	2.47487	-0.353553	-0.353553	-0.353553
LOC102725193	-0.353553	-0.353553	-0.353553	2.47487	-0.353553	-0.353553	-0.353553	-0.353553
FCRL2	-0.353553	-0.353553	-0.353553	-0.353553	-0.353553	2.47487	-0.353553	-0.353553
CDX2	-0.353553	-0.353553	-0.353553	-0.353553	-0.353553	2.47487	-0.353553	-0.353553
DCD	-0.353553	-0.353553	-0.353553	-0.353553	-0.353553	-0.353553	-0.353553	2.47487
ASTL	-0.724569	-0.724569	1.20761	-0.724569	1.20761	-0.724569	1.20761	-0.724569
CT45A10	-0.353553	-0.353553	2.47487	-0.353553	-0.353553	-0.353553	-0.353553	-0.353553
MIR5699	-0.353553	-0.353553	-0.353553	-0.353553	-0.353553	2.47487	-0.353553	-0.353553
LOC101929128	-0.353553	-0.353553	2.47487	-0.353553	-0.353553	-0.353553	-0.353553	-0.353553
POTEC	-0.353553	-0.353553	-0.353553	-0.353553	-0.353553	-0.353553	2.47487	-0.353553
OR8G5	-0.353553	-0.353553	-0.353553	-0.353553	2.47487	-0.353553	-0.353553	-0.353553
LRRC31	-0.353553	-0.353553	-0.353553	-0.353553	-0.353553	-0.353553	2.47487	-0.353553
LRRTM3	-0.549216	-0.549216	-0.549216	-0.549216	0.649073	-0.549216	-0.149786	2.24679
ITGAX	-0.806259	-0.806259	0.0239483	0.151672	-0.518879	-0.806259	2.06753	0.6945
OTX2-AS1	-0.353553	-0.353553	-0.353553	-0.353553	2.47487	-0.353553	-0.353553	-0.353553
ISM2	-0.504016	-0.504016	-0.504016	0.840027	-0.504016	2.18407	-0.504016	-0.504016
GZMK	-0.353553	-0.353553	-0.353553	-0.353553	2.47487	-0.353553	-0.353553	-0.353553
OR1Q1	-0.725337	-0.725337	-0.725337	0.24306	2.17217	0.24306	-0.725337	0.24306
SNORD114-8	-0.540062	-0.540062	-0.540062	1.62019	1.62019	-0.540062	-0.540062	-0.540062
LOC441087	-0.714216	-0.714216	0.0100594	2.10241	-0.714216	-0.714216	0.734335	0.0100594
MIR93	-0.353553	-0.353553	-0.353553	-0.353553	-0.353553	2.47487	-0.353553	-0.353553
LOC101928985	-0.504016	-0.504016	-0.504016	2.18407	0.840027	-0.504016	-0.504016	-0.504016
LOC100507642	-0.353553	-0.353553	-0.353553	-0.353553	-0.353553	-0.353553	-0.353553	2.47487
MRLN	-0.353553	-0.353553	-0.353553	-0.353553	-0.353553	-0.353553	-0.353553	2.47487
NLRP3	-1.0122	-1.0122	0.668432	-0.401059	1.27957	-1.0122	0.210078	1.27957
ABCB11	-0.353553	-0.353553	2.47487	-0.353553	-0.353553	-0.353553	-0.353553	-0.353553
C9orf135	-0.353553	-0.353553	-0.353553	-0.353553	-0.353553	2.47487	-0.353553	-0.353553
CYP39A1	-0.353553	-0.353553	-0.353553	2.47487	-0.353553	-0.353553	-0.353553	-0.353553
IL22RA2	-0.353553	-0.353553	-0.353553	2.47487	-0.353553	-0.353553	-0.353553	-0.353553
MIR655	-0.353553	-0.353553	-0.353553	-0.353553	-0.353553	-0.353553	-0.353553	2.47487
PCDHB19P	-0.695462	-0.695462	-0.320705	-0.695462	-0.320705	2.27376	0.0396377	0.414394
MIR922	-0.353553	-0.353553	-0.353553	-0.353553	-0.353553	-0.353553	-0.353553	2.47487
LINC02197	-0.540062	-0.540062	-0.540062	-0.540062	-0.540062	1.62019	-0.540062	1.62019
SLC6A5	-0.353553	-0.353553	2.47487	-0.353553	-0.353553	-0.353553	-0.353553	-0.353553
VAV1	-0.62233	-0.62233	1.5904	-0.62233	-0.62233	-0.0691478	-0.62233	1.5904
LCE3D	-0.484035	-0.484035	2.28188	0.62233	-0.484035	-0.484035	-0.484035	-0.484035
CTRB2	-0.353553	-0.353553	-0.353553	-0.353553	-0.353553	2.47487	-0.353553	-0.353553
GYPB	-0.504016	-0.504016	0.840027	2.18407	-0.504016	-0.504016	-0.504016	-0.504016
LINC00491	-0.353553	-0.353553	-0.353553	2.47487	-0.353553	-0.353553	-0.353553	-0.353553
CHRNA3	-0.353553	-0.353553	-0.353553	2.47487	-0.353553	-0.353553	-0.353553	-0.353553
MIR620	-0.540062	-0.540062	-0.540062	-0.540062	1.62019	-0.540062	-0.540062	1.62019
MIR6090	-0.353553	-0.353553	-0.353553	-0.353553	-0.353553	-0.353553	-0.353553	2.47487
SNORA105A	-0.846114	-0.846114	-0.846114	0.282038	0.282038	1.41019	1.41019	-0.846114
LOC100505978	-0.661438	-0.661438	-0.661438	0.661438	-0.661438	1.98431	-0.661438	0.661438
UPP2	-0.829522	-0.829522	0.890968	-0.829522	-0.0921691	-0.829522	1.62832	0.890968
MIR4308	-0.353553	-0.353553	2.47487	-0.353553	-0.353553	-0.353553	-0.353553	-0.353553
MGAM	-1.06066	-1.06066	0.353553	1.76777	0.353553	-1.06066	0.353553	0.353553
CCRL2	-0.991299	-0.991299	0.332256	0.332256	-0.334991	-0.991299	0.988565	1.65581
GPSM3	-0.837664	-0.837664	-0.837664	0.497742	1.85743	0.497742	0.497742	-0.837664
HUS1B	-0.724569	-0.724569	-0.724569	-0.724569	1.20761	1.20761	1.20761	-0.724569
SMIM31	-0.353553	-0.353553	-0.353553	-0.353553	2.47487	-0.353553	-0.353553	-0.353553
PCDH15	-0.353553	-0.353553	-0.353553	-0.353553	-0.353553	2.47487	-0.353553	-0.353553
SELP	-0.353553	-0.353553	-0.353553	2.47487	-0.353553	-0.353553	-0.353553	-0.353553
EPHA3	-0.713247	-0.713247	-0.142649	-0.713247	-0.713247	0.427948	2.13974	0.427948
MIR1-2	-0.353553	-0.353553	-0.353553	2.47487	-0.353553	-0.353553	-0.353553	-0.353553
SNORD103C	-0.540062	-0.540062	-0.540062	-0.540062	1.61951	-0.540062	1.62086	-0.540062
LOC100288162	-0.353553	-0.353553	-0.353553	2.47487	-0.353553	-0.353553	-0.353553	-0.353553
OR14A2	-0.540062	-0.540062	-0.540062	-0.540062	-0.540062	-0.540062	1.62019	1.62019
THPO	-0.353553	-0.353553	-0.353553	-0.353553	-0.353553	-0.353553	-0.353553	2.47487
ZPBP	-0.353553	-0.353553	-0.353553	-0.353553	-0.353553	2.47487	-0.353553	-0.353553
RAB6C-AS1	-0.353553	-0.353553	-0.353553	2.47487	-0.353553	-0.353553	-0.353553	-0.353553
ARHGAP40	-0.661438	-0.661438	-0.661438	0.220479	-0.661438	-0.661438	1.54335	1.54335
LINC00547	-0.553169	-0.553169	-0.553169	-0.372014	-0.00970472	2.42295	-0.19086	-0.19086
LINC00269	-0.353553	-0.353553	-0.353553	-0.353553	-0.353553	2.47487	-0.353553	-0.353553
C7orf57	-0.697823	-0.697823	-0.697823	-0.697823	0.872278	1.74456	0.872278	-0.697823
DEFB109A	-0.353553	-0.353553	-0.353553	-0.353553	-0.353553	-0.353553	2.47487	-0.353553
HTR1D	-0.540062	-0.540062	1.62019	-0.540062	1.62019	-0.540062	-0.540062	-0.540062
LINC01108	-0.353553	-0.353553	-0.353553	-0.353553	-0.353553	2.47487	-0.353553	-0.353553
IGSF9B	-0.62233	-0.62233	0.484035	-0.62233	-0.62233	-0.62233	2.14358	0.484035
TGFA	-0.816015	-0.816015	0.964381	0.964381	-0.22255	-0.816015	-0.816015	1.55785
RSPH1	-0.353553	-0.353553	-0.353553	-0.353553	2.47487	-0.353553	-0.353553	-0.353553
CTNNA2	-0.540062	-0.540062	0.180021	-0.540062	-0.540062	2.34027	-0.540062	0.180021
LINC00355	-0.650558	-0.650558	-0.650558	-0.650558	-0.45292	-0.123524	1.7211	1.45758
LOC105376599	-0.427948	-0.427948	-0.427948	-0.427948	-0.427948	2.42504	0.142649	-0.427948
SNORA71E	-0.353553	-0.353553	-0.353553	-0.353553	2.47487	-0.353553	-0.353553	-0.353553
IGF2-AS	-0.353553	-0.353553	2.47487	-0.353553	-0.353553	-0.353553	-0.353553	-0.353553
MSI1	-0.353553	-0.353553	2.47487	-0.353553	-0.353553	-0.353553	-0.353553	-0.353553
SLCO1C1	-0.353553	-0.353553	2.47487	-0.353553	-0.353553	-0.353553	-0.353553	-0.353553
TMEM272	-0.353553	-0.353553	-0.353553	-0.353553	-0.353553	-0.353553	2.47487	-0.353553
FGF17	-0.353553	-0.353553	-0.353553	2.47487	-0.353553	-0.353553	-0.353553	-0.353553
ADGRF1	-0.353553	-0.353553	-0.353553	-0.353553	2.47487	-0.353553	-0.353553	-0.353553
LINC01273	-0.724569	-0.724569	1.20761	-0.724569	1.20761	-0.724569	1.20761	-0.724569
LOC101927055	-0.353553	-0.353553	-0.353553	-0.353553	-0.353553	2.47487	-0.353553	-0.353553
LOC102724555	-0.353553	-0.353553	-0.353553	2.47487	-0.353553	-0.353553	-0.353553	-0.353553
LINC02525	-0.540062	-0.540062	-0.540062	-0.540062	1.62019	-0.540062	1.62019	-0.540062
LINC00347	-0.353553	-0.353553	-0.353553	-0.353553	2.47487	-0.353553	-0.353553	-0.353553
LUADT1	-1.01314	-1.01314	0.0821466	1.39649	1.39649	-1.01314	0.0821466	0.0821466
CRYAA	-0.353553	-0.353553	-0.353553	-0.353553	-0.353553	2.47487	-0.353553	-0.353553
LIPF	-0.353553	-0.353553	-0.353553	-0.353553	-0.353553	-0.353553	2.47487	-0.353553
CIDEA	-0.682221	-0.682221	-0.682221	-0.682221	1.50089	1.50089	-0.682221	0.409333
TNNT1	-0.882919	-0.882919	1.13518	1.13518	-0.882919	-0.882919	0.126131	1.13518
FLJ22447	-0.698596	-0.698596	-0.698596	-0.698596	-0.0537382	-0.0537382	2.09579	0.806072
CHST1	-0.51031	-0.51031	-0.51031	-0.51031	-0.51031	-0.51031	2.1433	0.918559
CYP4Z2P	-0.353553	-0.353553	2.47487	-0.353553	-0.353553	-0.353553	-0.353553	-0.353553
LINC02150	-0.718725	-0.718725	-0.718725	0.924076	1.33478	1.33478	-0.718725	-0.718725
LOC101929109	-0.540062	-0.540062	-0.540062	-0.540062	1.62019	1.62019	-0.540062	-0.540062
LINC00598	-0.540062	-0.540062	1.62019	1.62019	-0.540062	-0.540062	-0.540062	-0.540062
LOC100288254	-0.353553	-0.353553	-0.353553	-0.353553	-0.353553	2.47487	-0.353553	-0.353553
LOC105377849	-1.32288	-1.32288	0	0	1.32288	0	1.32288	0
ODF4	-0.540062	-0.540062	-0.540062	1.62019	-0.540062	-0.540062	-0.540062	1.62019
LINC00261	-0.353553	-0.353553	-0.353553	-0.353553	-0.353553	2.47487	-0.353553	-0.353553
LGR5	-0.840027	-0.840027	-0.840027	0.504016	-0.840027	1.84806	0.504016	0.504016
GLIPR1L2	-0.777093	-0.777093	0.111013	0.111013	-0.777093	-0.777093	1.88723	0.999119
LINGO2	-0.540062	-0.540062	-0.540062	1.62019	-0.540062	1.62019	-0.540062	-0.540062
IL31	-0.353553	-0.353553	-0.353553	-0.353553	-0.353553	2.47487	-0.353553	-0.353553
ARID3C	-0.353553	-0.353553	2.47487	-0.353553	-0.353553	-0.353553	-0.353553	-0.353553
PRRG2	-0.724569	-0.724569	1.20761	-0.724569	1.20761	-0.724569	1.20761	-0.724569
LOC102723544	-0.353553	-0.353553	2.47487	-0.353553	-0.353553	-0.353553	-0.353553	-0.353553
GOLGA6B	-0.353553	-0.353553	-0.353553	-0.353553	-0.353553	2.47487	-0.353553	-0.353553
EPHA7	-0.540062	-0.540062	-0.540062	-0.540062	1.62019	1.62019	-0.540062	-0.540062
AGMO	-0.882919	-0.882919	-0.882919	0.126131	0.126131	2.14423	0.126131	0.126131
LINC01567	-0.353553	-0.353553	-0.353553	2.47487	-0.353553	-0.353553	-0.353553	-0.353553
IL17REL	-0.51031	-0.51031	-0.51031	-0.51031	-0.51031	-0.51031	2.1433	0.918559
SLC39A4	-0.353553	-0.353553	-0.353553	-0.353553	-0.353553	-0.353553	-0.353553	2.47487
C11orf86	-0.353553	-0.353553	-0.353553	2.47487	-0.353553	-0.353553	-0.353553	-0.353553
KLHDC9	-0.504728	-0.504728	-0.504728	-0.504728	0.848609	-0.504728	-0.504728	2.17976
LOC343052	-0.353553	-0.353553	-0.353553	-0.353553	-0.353553	-0.353553	2.47487	-0.353553
LINC01919	-0.540062	-0.540062	-0.540062	1.62019	-0.540062	-0.540062	1.62019	-0.540062
ERICH2	-0.353553	-0.353553	-0.353553	2.47487	-0.353553	-0.353553	-0.353553	-0.353553
SLC17A2	-0.353553	-0.353553	-0.353553	2.47487	-0.353553	-0.353553	-0.353553	-0.353553
ANKRD30B	-0.840027	-0.840027	0.504016	-0.840027	0.504016	-0.840027	1.84806	0.504016
TDRKH-AS1	-0.353553	-0.353553	-0.353553	-0.353553	-0.353553	-0.353553	2.47487	-0.353553
CXorf58	-0.353553	-0.353553	-0.353553	-0.353553	-0.353553	-0.353553	2.47487	-0.353553
NEBL	-0.504016	-0.504016	-0.504016	0.840027	-0.504016	2.18407	-0.504016	-0.504016
TTC16	-0.353553	-0.353553	-0.353553	-0.353553	2.47487	-0.353553	-0.353553	-0.353553
HRC	-0.353553	-0.353553	2.47487	-0.353553	-0.353553	-0.353553	-0.353553	-0.353553
AKR1D1	-0.353553	-0.353553	-0.353553	-0.353553	-0.353553	2.47487	-0.353553	-0.353553
GOLGA8Q	-0.353553	-0.353553	-0.353553	2.47487	-0.353553	-0.353553	-0.353553	-0.353553
POU5F2	-0.589908	-0.589908	-0.589908	-0.589908	2.23754	-0.589908	0.356001	0.356001
TEX36	-0.353553	-0.353553	-0.353553	-0.353553	-0.353553	-0.353553	-0.353553	2.47487
CPLX4	-0.661438	-0.661438	-0.661438	-0.661438	0.661438	1.98431	-0.661438	0.661438
STPG3	-0.353553	-0.353553	-0.353553	-0.353553	-0.353553	-0.353553	2.47487	-0.353553
GLRA4	-0.353553	-0.353553	-0.353553	-0.353553	-0.353553	-0.353553	2.47487	-0.353553
LOC101929579	-0.353553	-0.353553	-0.353553	-0.353553	-0.353553	-0.353553	-0.353553	2.47487
MIR323B	-0.661381	-0.661381	1.9846	0.660705	-0.661381	-0.661381	-0.661381	0.661607
CRNDE	-0.661438	-0.661438	-0.661438	0.661438	-0.661438	-0.661438	0.661438	1.98431
TRDN-AS1	-0.353553	-0.353553	-0.353553	-0.353553	2.47487	-0.353553	-0.353553	-0.353553
HSPB9	-0.504016	-0.504016	-0.504016	-0.504016	0.840027	-0.504016	2.18407	-0.504016
TMEM151A	-0.353553	-0.353553	-0.353553	-0.353553	-0.353553	-0.353553	-0.353553	2.47487
HEPACAM2	-0.353553	-0.353553	-0.353553	-0.353553	-0.353553	-0.353553	-0.353553	2.47487
LINC00824	-0.724569	-0.724569	-0.724569	-0.724569	-0.724569	1.20761	1.20761	1.20761
LINC02113	-0.353553	-0.353553	-0.353553	2.47487	-0.353553	-0.353553	-0.353553	-0.353553
RN7SL832P	-0.353553	-0.353553	-0.353553	-0.353553	2.47487	-0.353553	-0.353553	-0.353553
NR0B1	-0.353553	-0.353553	-0.353553	-0.353553	-0.353553	-0.353553	2.47487	-0.353553
LINC02436	-0.353553	-0.353553	-0.353553	-0.353553	-0.353553	-0.353553	-0.353553	2.47487
KLRC1	-0.353553	-0.353553	2.47487	-0.353553	-0.353553	-0.353553	-0.353553	-0.353553
TSPAN1	-0.540062	-0.540062	-0.540062	-0.540062	-0.540062	1.62019	1.62019	-0.540062
RHOV	-0.540062	-0.540062	-0.540062	-0.540062	-0.540062	-0.540062	1.62019	1.62019
CD38	-1.15767	-1.15767	0.526212	0.526212	0.526212	1.36815	0.526212	-1.15767
LOC101928251	-0.353553	-0.353553	-0.353553	-0.353553	-0.353553	-0.353553	2.47487	-0.353553
LOC100506682	-0.353553	-0.353553	-0.353553	-0.353553	-0.353553	-0.353553	2.47487	-0.353553
ZP2	-0.353553	-0.353553	-0.353553	-0.353553	-0.353553	-0.353553	2.47487	-0.353553
CYP4F22	-0.540062	-0.540062	-0.540062	-0.540062	-0.540062	1.62019	-0.540062	1.62019
LOC100996664	-0.353553	-0.353553	-0.353553	2.47487	-0.353553	-0.353553	-0.353553	-0.353553
CYP2C19	-0.763763	-0.763763	-0.763763	1.52753	0	0	1.52753	-0.763763
RAI2	-0.540062	-0.540062	1.62019	-0.540062	-0.540062	-0.540062	1.62019	-0.540062
LOC440896	-0.353553	-0.353553	-0.353553	-0.353553	-0.353553	-0.353553	2.47487	-0.353553
MIR6739	-0.353553	-0.353553	2.47487	-0.353553	-0.353553	-0.353553	-0.353553	-0.353553
C4B	-0.353553	-0.353553	-0.353553	2.47487	-0.353553	-0.353553	-0.353553	-0.353553
LINC00939	-0.353553	-0.353553	-0.353553	-0.353553	-0.353553	-0.353553	2.47487	-0.353553
KIF25	-0.530527	-0.530527	-0.530527	0.148548	-0.530527	-0.530527	2.35554	0.148548
C17orf64	-0.353553	-0.353553	-0.353553	-0.353553	2.47487	-0.353553	-0.353553	-0.353553
LINC01208	-0.749949	-0.749949	0.293458	-0.749949	0.293458	2.11942	0.293458	-0.749949
LINC00301	-0.353553	-0.353553	2.47487	-0.353553	-0.353553	-0.353553	-0.353553	-0.353553
LINC01761	-0.540062	-0.540062	-0.540062	1.62019	-0.540062	-0.540062	-0.540062	1.62019
LOC100507205	-0.540062	-0.540062	1.62019	1.62019	-0.540062	-0.540062	-0.540062	-0.540062
LINC01324	-0.353553	-0.353553	-0.353553	-0.353553	-0.353553	2.47487	-0.353553	-0.353553
LINC01611	-0.353553	-0.353553	-0.353553	-0.353553	-0.353553	2.47487	-0.353553	-0.353553
P2RY1	-0.353553	-0.353553	-0.353553	-0.353553	2.47487	-0.353553	-0.353553	-0.353553
DUXB	-0.353553	-0.353553	-0.353553	-0.353553	-0.353553	-0.353553	2.47487	-0.353553
MIR6777	-0.353553	-0.353553	-0.353553	-0.353553	-0.353553	-0.353553	-0.353553	2.47487
GATA6-AS1	-0.353553	-0.353553	2.47487	-0.353553	-0.353553	-0.353553	-0.353553	-0.353553
SLC27A2	-0.353553	-0.353553	-0.353553	-0.353553	-0.353553	2.47487	-0.353553	-0.353553
NLRP14	-0.724569	-0.724569	1.20761	-0.724569	1.20761	-0.724569	1.20761	-0.724569
VTRNA1-1	-0.353553	-0.353553	2.47487	-0.353553	-0.353553	-0.353553	-0.353553	-0.353553
LOC101927166	-0.353553	-0.353553	2.47487	-0.353553	-0.353553	-0.353553	-0.353553	-0.353553
C4orf54	-0.353553	-0.353553	-0.353553	-0.353553	-0.353553	-0.353553	2.47487	-0.353553
SNORA37	-0.564076	-0.564076	-0.564076	-0.564076	2.2563	-0.564076	6.74839e-17	0.564076
PTPN3	-0.669795	-0.669795	1.43783	1.75933	-0.455461	-0.455461	-0.276849	-0.669795
FOXA1	-0.501965	-0.501965	-0.501965	2.1961	0.815693	-0.501965	-0.501965	-0.501965
FAM83C-AS1	-0.353553	-0.353553	-0.353553	-0.353553	-0.353553	-0.353553	2.47487	-0.353553
MLLT10P1	-0.503814	-0.503814	-0.503814	-0.503814	-0.503814	-0.503814	2.18528	0.8376
FCGBP	-0.589256	-0.589256	-0.589256	0.353553	-0.589256	2.23917	0.353553	-0.589256
OR6A2	-0.353553	-0.353553	-0.353553	2.47487	-0.353553	-0.353553	-0.353553	-0.353553
CARD11	-0.353553	-0.353553	-0.353553	-0.353553	2.47487	-0.353553	-0.353553	-0.353553
ATP1A4	-0.353553	-0.353553	-0.353553	-0.353553	2.47487	-0.353553	-0.353553	-0.353553
B3GAT1	-0.353553	-0.353553	-0.353553	-0.353553	-0.353553	-0.353553	2.47487	-0.353553
PDE6G	-0.540062	-0.540062	-0.540062	-0.540062	-0.540062	1.62019	1.62019	-0.540062
LINC02530	-0.353553	-0.353553	-0.353553	-0.353553	-0.353553	-0.353553	-0.353553	2.47487
CMTM2	-0.500716	-0.500716	-0.500716	-0.500716	2.20315	-0.500716	0.801145	-0.500716
DRD3	-0.353553	-0.353553	-0.353553	-0.353553	-0.353553	2.47487	-0.353553	-0.353553
LOC100129138	-0.353553	-0.353553	2.47487	-0.353553	-0.353553	-0.353553	-0.353553	-0.353553
LOC100996325	-0.353553	-0.353553	-0.353553	-0.353553	-0.353553	-0.353553	2.47487	-0.353553
MIR626	-0.353553	-0.353553	-0.353553	2.47487	-0.353553	-0.353553	-0.353553	-0.353553
AGR2	-0.658595	-0.658595	0.116223	0.116223	0.116223	2.28571	-0.658595	-0.658595
PPP1R14D	-0.353553	-0.353553	-0.353553	2.47487	-0.353553	-0.353553	-0.353553	-0.353553
CDH19	-0.353553	-0.353553	-0.353553	2.47487	-0.353553	-0.353553	-0.353553	-0.353553
LMOD2	-0.713247	-0.713247	1.56914	-0.713247	1.56914	-0.142649	-0.713247	-0.142649
LOC101926935	-0.353553	-0.353553	-0.353553	-0.353553	-0.353553	-0.353553	-0.353553	2.47487
USP27X-AS1	-0.540062	-0.540062	1.62019	-0.540062	1.62019	-0.540062	-0.540062	-0.540062
LOC101928517	-0.353553	-0.353553	-0.353553	-0.353553	-0.353553	-0.353553	-0.353553	2.47487
LINC01806	-0.353553	-0.353553	-0.353553	-0.353553	2.47487	-0.353553	-0.353553	-0.353553
C3orf85	-0.353553	-0.353553	-0.353553	-0.353553	-0.353553	-0.353553	-0.353553	2.47487
CCDC33	-0.504016	-0.504016	2.18407	-0.504016	-0.504016	-0.504016	-0.504016	0.840027
PTGIS	-0.540062	-0.540062	-0.540062	1.62019	1.62019	-0.540062	-0.540062	-0.540062
ARHGEF7-AS2	-0.353553	-0.353553	2.47487	-0.353553	-0.353553	-0.353553	-0.353553	-0.353553
IER3-AS1	-0.353553	-0.353553	-0.353553	2.47487	-0.353553	-0.353553	-0.353553	-0.353553
LOC729870	-0.353553	-0.353553	-0.353553	-0.353553	-0.353553	2.47487	-0.353553	-0.353553
RNFT1-DT	-0.467707	-0.467707	-0.467707	-0.467707	2.33854	-0.467707	0.467707	-0.467707
PRL	-0.353553	-0.353553	-0.353553	2.47487	-0.353553	-0.353553	-0.353553	-0.353553
LOC101929380	-1.49334	-1.49334	0.233897	0.52177	0.0899603	1.24145	0.0899603	0.809643
TAS2R42	-0.724569	-0.724569	1.20761	1.20761	-0.724569	-0.724569	-0.724569	1.20761
CYSLTR1	-0.353553	-0.353553	2.47487	-0.353553	-0.353553	-0.353553	-0.353553	-0.353553
LINC02376	-0.754764	-0.754764	0.463007	-0.145879	-0.145879	-0.754764	-0.145879	2.23892
SLC2A7	-0.540062	-0.540062	-0.540062	-0.540062	-0.540062	-0.540062	1.62019	1.62019
SLC13A2	-0.353553	-0.353553	-0.353553	-0.353553	-0.353553	-0.353553	-0.353553	2.47487
LOC100190986	-0.540062	-0.540062	-0.540062	-0.540062	-0.540062	-0.540062	1.62019	1.62019
LINC01617	-0.724569	-0.724569	-0.724569	1.20761	-0.724569	-0.724569	1.20761	1.20761
MIR4731	-0.353553	-0.353553	-0.353553	-0.353553	-0.353553	-0.353553	2.47487	-0.353553
CRIP1	-0.353553	-0.353553	-0.353553	-0.353553	-0.353553	-0.353553	-0.353553	2.47487
DSCAM	-0.763763	-0.763763	0	-0.763763	-0.763763	0	1.52753	1.52753
LINC01970	-0.589256	-0.589256	0.353553	-0.589256	-0.589256	-0.589256	2.23917	0.353553
MIR146A	-0.353553	-0.353553	-0.353553	-0.353553	-0.353553	-0.353553	-0.353553	2.47487
LOC100133920	-0.540062	-0.540062	-0.540062	-0.540062	-0.540062	-0.540062	1.62019	1.62019
LINC02133	-0.353553	-0.353553	-0.353553	-0.353553	2.47487	-0.353553	-0.353553	-0.353553
AKR1B10	-0.670672	-0.670672	-0.670672	0.708996	1.93537	-0.670672	-0.670672	0.708996
SNORA24B	-0.467739	-0.467739	-0.467739	0.467995	2.33844	-0.467739	-0.467739	-0.467739
KRBOX1	-0.501625	-0.501625	-0.501625	-0.501625	-0.501625	-0.501625	2.19803	0.811721
LOC339260	-0.521852	-0.521852	1.08385	-0.521852	-0.521852	2.04727	-0.521852	-0.521852
GLOD5	-0.540062	-0.540062	1.62019	-0.540062	-0.540062	-0.540062	-0.540062	1.62019
MIR10A	-0.540062	-0.540062	-0.540062	1.62019	-0.540062	-0.540062	1.62019	-0.540062
C6orf223	-0.540062	-0.540062	-0.540062	1.62019	1.62019	-0.540062	-0.540062	-0.540062
RAET1K	-0.353553	-0.353553	-0.353553	-0.353553	2.47487	-0.353553	-0.353553	-0.353553
TMEM132D	-0.540062	-0.540062	-0.540062	-0.540062	-0.540062	-0.540062	1.62019	1.62019
LOC101927136	-0.353553	-0.353553	-0.353553	-0.353553	-0.353553	-0.353553	-0.353553	2.47487
PFKFB1	-1.06066	-1.06066	-1.06066	0.353553	0.353553	1.76777	0.353553	0.353553
LINC02089	-0.353553	-0.353553	2.47487	-0.353553	-0.353553	-0.353553	-0.353553	-0.353553
LINC00993	-0.353553	-0.353553	-0.353553	-0.353553	2.47487	-0.353553	-0.353553	-0.353553
EGLN3	-0.460784	-0.460784	-0.460784	-0.460784	-0.460784	2.35813	-0.460784	0.406574
LOC100506358	-0.540062	-0.540062	-0.540062	1.62019	-0.540062	-0.540062	1.62019	-0.540062
MIR3153	-0.353553	-0.353553	-0.353553	-0.353553	-0.353553	-0.353553	2.47487	-0.353553
SYT12	-0.353553	-0.353553	-0.353553	-0.353553	2.47487	-0.353553	-0.353553	-0.353553
LINC01181	-0.576929	-0.576929	-0.576929	-0.182774	-0.576929	-0.576929	2.08044	0.986978
MIR627	-0.353553	-0.353553	-0.353553	-0.353553	2.47487	-0.353553	-0.353553	-0.353553
LOC100270746	-0.353553	-0.353553	-0.353553	-0.353553	2.47487	-0.353553	-0.353553	-0.353553
GFRA2	-0.353553	-0.353553	-0.353553	-0.353553	-0.353553	-0.353553	-0.353553	2.47487
PDPN	-0.468825	-0.468825	0.225731	2.402	-0.28361	-0.468825	-0.468825	-0.468825
ATP6V1G2	-0.353553	-0.353553	-0.353553	-0.353553	-0.353553	-0.353553	-0.353553	2.47487
LOC100506585	-0.49974	-0.49974	0.789912	2.20853	-0.49974	-0.49974	-0.49974	-0.49974
LINC00326	-0.353553	-0.353553	-0.353553	-0.353553	-0.353553	-0.353553	-0.353553	2.47487
ARSH	-0.392571	-0.392571	-0.392571	-0.392571	-0.107065	2.46249	-0.392571	-0.392571
SFN	-0.353553	-0.353553	-0.353553	-0.353553	2.47487	-0.353553	-0.353553	-0.353553
MISP3	-0.353553	-0.353553	-0.353553	-0.353553	-0.353553	-0.353553	-0.353553	2.47487
PDE2A	-0.846114	-0.846114	0.120873	-0.846114	1.24903	1.73252	-0.0402911	-0.523785
DUSP13	-0.540062	-0.540062	-0.540062	1.62019	-0.540062	-0.540062	-0.540062	1.62019
ANKRD22	-0.652804	-0.652804	1.55669	0.150647	-0.652804	-0.652804	-0.652804	1.55669
MIR1256	-0.504059	-0.504059	-0.504059	-0.504059	-0.504059	-0.504059	0.840544	2.18381
LOC101929517	-0.540062	-0.540062	-0.540062	1.62019	-0.540062	-0.540062	1.62019	-0.540062
TRIM71	-0.353553	-0.353553	-0.353553	-0.353553	2.47487	-0.353553	-0.353553	-0.353553
LINC00881	-0.85187	-0.85187	0.536363	-0.85187	1.79839	0.536363	0.536363	-0.85187
ERBB3	-0.353553	-0.353553	-0.353553	2.47487	-0.353553	-0.353553	-0.353553	-0.353553
C2	-0.724569	-0.724569	1.20761	1.20761	1.20761	-0.724569	-0.724569	-0.724569
NPPC	-0.540062	-0.540062	-0.540062	-0.540062	1.62019	-0.540062	-0.540062	1.62019
LINC01241	-0.540062	-0.540062	-0.540062	-0.540062	1.62019	-0.540062	-0.540062	1.62019
LINC01011	-0.484035	-0.484035	-0.484035	-0.484035	-0.484035	-0.484035	2.28188	0.62233
MMP8	-0.644357	-0.644357	0.761513	-0.644357	-0.175734	2.16738	-0.644357	-0.175734
ITGAL	-0.966092	-0.966092	1.44914	-0.966092	0	0	0	1.44914
C2orf73	-0.353553	-0.353553	-0.353553	-0.353553	2.47487	-0.353553	-0.353553	-0.353553
DCAF4L1	-1.08577	-1.08577	0.0723845	-1.08577	0.651461	1.23054	1.23054	0.0723845
LINC00423	-0.724569	-0.724569	1.20761	-0.724569	-0.724569	-0.724569	1.20761	1.20761
LINC01877	-0.353553	-0.353553	-0.353553	-0.353553	-0.353553	-0.353553	-0.353553	2.47487
MIR561	-0.353553	-0.353553	-0.353553	-0.353553	-0.353553	2.47487	-0.353553	-0.353553
CCDC184	-0.842579	-0.842579	0.510855	1.83775	0.510855	-0.842579	0.510855	-0.842579
LINC02093	-0.353553	-0.353553	-0.353553	-0.353553	2.47487	-0.353553	-0.353553	-0.353553
FGF20	-0.540062	-0.540062	-0.540062	1.62019	-0.540062	1.62019	-0.540062	-0.540062
SPIC	-0.353553	-0.353553	-0.353553	-0.353553	-0.353553	2.47487	-0.353553	-0.353553
HLA-DPB1	-0.540062	-0.540062	1.62019	1.62019	-0.540062	-0.540062	-0.540062	-0.540062
LOC101929524	-0.353553	-0.353553	-0.353553	-0.353553	2.47487	-0.353553	-0.353553	-0.353553
LIMS3	-0.748798	-0.748798	-0.748798	-0.748798	-0.0440469	1.54164	1.54164	-0.0440469
LINC01601	-0.353553	-0.353553	-0.353553	-0.353553	-0.353553	-0.353553	2.47487	-0.353553
LINC02046	-0.610595	-0.610595	-0.610595	-0.261684	-0.610595	2.1807	-0.261684	0.785051
MT1M	-0.353553	-0.353553	-0.353553	2.47487	-0.353553	-0.353553	-0.353553	-0.353553
SLC5A4	-0.353553	-0.353553	-0.353553	-0.353553	-0.353553	-0.353553	-0.353553	2.47487
LOC100507547	-0.682221	-0.682221	-0.682221	-0.682221	0.409333	-0.682221	1.50089	1.50089
CXCR5	-0.587803	-0.587803	0.348116	2.24278	0.348116	-0.587803	-0.587803	-0.587803
B3GALT5	-0.717365	-0.717365	-0.717365	-0.282284	1.04368	1.93455	0.173514	-0.717365
MGC70870	-0.353553	-0.353553	-0.353553	-0.353553	-0.353553	-0.353553	-0.353553	2.47487
PCAT5	-0.353553	-0.353553	-0.353553	-0.353553	-0.353553	-0.353553	2.47487	-0.353553
PI3	-0.936628	-0.936628	0.690569	0.936287	-0.887484	-0.887484	1.38063	0.640743
LINC02443	-0.540062	-0.540062	-0.540062	-0.540062	-0.540062	-0.540062	1.62019	1.62019
LOC100049716	-0.504016	-0.504016	-0.504016	0.840027	2.18407	-0.504016	-0.504016	-0.504016
TOB1-AS1	-0.682221	-0.682221	1.50089	-0.682221	0.409333	-0.682221	-0.682221	1.50089
PCAT4	-0.353553	-0.353553	-0.353553	-0.353553	-0.353553	-0.353553	-0.353553	2.47487
KCNQ5-AS1	-0.540062	-0.540062	-0.540062	-0.540062	-0.540062	-0.540062	1.62019	1.62019
KCNJ16	-0.353553	-0.353553	-0.353553	-0.353553	-0.353553	2.47487	-0.353553	-0.353553
TNF	-0.504016	-0.504016	-0.504016	-0.504016	-0.504016	-0.504016	2.18407	0.840027
HRASLS2	-0.353553	-0.353553	-0.353553	-0.353553	-0.353553	-0.353553	2.47487	-0.353553
RPL13AP6	-1.06066	-1.06066	1.76777	0.353553	0.353553	-1.06066	0.353553	0.353553
UNC13C	-0.879895	-0.879895	-0.338421	-0.338421	1.82747	1.286	-0.338421	-0.338421
LOC101928977	-0.540062	-0.540062	-0.540062	-0.540062	-0.540062	-0.540062	1.62019	1.62019
LOC643327	-0.999119	-0.999119	-0.999119	-0.111013	-0.111013	0.777093	0.777093	1.6652
GKN2	-0.353553	-0.353553	-0.353553	2.47487	-0.353553	-0.353553	-0.353553	-0.353553
LINC01259	-0.353553	-0.353553	-0.353553	-0.353553	-0.353553	2.47487	-0.353553	-0.353553
GALR2	-0.503011	-0.503011	-0.503011	-0.503011	-0.503011	-0.503011	0.828033	2.19003
LOC101928333	-0.353553	-0.353553	-0.353553	-0.353553	-0.353553	-0.353553	-0.353553	2.47487
LINC01078	-0.540062	-0.540062	-0.540062	-0.540062	1.62019	-0.540062	-0.540062	1.62019
MIR668	-0.353553	-0.353553	-0.353553	2.47487	-0.353553	-0.353553	-0.353553	-0.353553
ALDH1A2	-0.540062	-0.540062	1.62019	-0.540062	-0.540062	-0.540062	1.62019	-0.540062
LINC01927	-0.580948	-0.580948	0.322749	0.322749	-0.580948	2.25924	-0.580948	-0.580948
KCNJ12	-0.724569	-0.724569	1.20761	1.20761	-0.724569	-0.724569	-0.724569	1.20761
HOXA10-AS	-0.353553	-0.353553	-0.353553	-0.353553	-0.353553	-0.353553	2.47487	-0.353553
LINC01352	-0.724569	-0.724569	-0.724569	1.20761	-0.724569	-0.724569	1.20761	1.20761
CHRNA9	-0.589256	-0.589256	-0.589256	-0.589256	-0.589256	2.23917	0.353553	0.353553
SNAR-D	-0.353553	-0.353553	-0.353553	-0.353553	-0.353553	-0.353553	-0.353553	2.47487
LOC105369187	-1.14958	-1.14958	0.235457	0.235457	0.36011	1.99446	-0.263157	-0.263157
DPY19L2P4	-0.353553	-0.353553	-0.353553	-0.353553	-0.353553	2.47487	-0.353553	-0.353553
SLC13A5	-0.353553	-0.353553	-0.353553	-0.353553	-0.353553	-0.353553	2.47487	-0.353553
BTNL10	-0.540062	-0.540062	-0.540062	-0.540062	-0.540062	-0.540062	1.62019	1.62019
MIR99AHG	-0.746542	-0.746542	-0.373271	-0.746542	-0.373271	0.821196	2.09032	0.0746542
RFPL4B	-0.504016	-0.504016	-0.504016	-0.504016	0.840027	-0.504016	-0.504016	2.18407
LOC101927378	-0.353553	-0.353553	2.47487	-0.353553	-0.353553	-0.353553	-0.353553	-0.353553
LINC00601	-0.504016	-0.504016	-0.504016	-0.504016	2.18407	-0.504016	0.840027	-0.504016
LOC100505918	-0.495595	-0.495595	-0.495595	-0.495595	-0.495595	-0.495595	2.23018	0.743392
MIR100	-0.504045	-0.504045	-0.504045	-0.504045	-0.504045	-0.504045	0.840373	2.1839
CLPSL1	-0.353553	-0.353553	-0.353553	-0.353553	-0.353553	-0.353553	-0.353553	2.47487
MIR4720	-0.353553	-0.353553	2.47487	-0.353553	-0.353553	-0.353553	-0.353553	-0.353553
ADARB2-AS1	-0.353553	-0.353553	-0.353553	-0.353553	-0.353553	2.47487	-0.353553	-0.353553
DDC-AS1	-0.353553	-0.353553	-0.353553	-0.353553	-0.353553	2.47487	-0.353553	-0.353553
SNORA51	-0.62235	-0.62235	-0.62235	-0.0690145	1.59038	-0.62235	-0.62235	1.59038
ANKRD18DP	-0.59234	-0.59234	0.723971	2.17191	0.0658155	-0.59234	-0.59234	-0.59234
ART5	-0.353553	-0.353553	-0.353553	-0.353553	-0.353553	-0.353553	2.47487	-0.353553
GRM4	-0.540062	-0.540062	1.62019	-0.540062	-0.540062	-0.540062	1.62019	-0.540062
LINC01164	-0.540062	-0.540062	-0.540062	-0.540062	1.62019	-0.540062	-0.540062	1.62019
MIR23A	-0.353553	-0.353553	-0.353553	-0.353553	-0.353553	-0.353553	2.47487	-0.353553
SOX17	-0.540062	-0.540062	1.62019	1.62019	-0.540062	-0.540062	-0.540062	-0.540062
LINC01612	-0.540062	-0.540062	1.62019	-0.540062	-0.540062	-0.540062	-0.540062	1.62019
LOC100507002	-0.511451	-0.511451	-0.511451	0.0873209	2.38261	-0.511451	-0.511451	0.0873209
LINC01360	-0.353553	-0.353553	2.47487	-0.353553	-0.353553	-0.353553	-0.353553	-0.353553
SLC5A4-AS1	-0.540062	-0.540062	1.62019	-0.540062	-0.540062	-0.540062	-0.540062	1.62019
DLK1	-0.353553	-0.353553	-0.353553	-0.353553	2.47487	-0.353553	-0.353553	-0.353553
MIR611	-0.353553	-0.353553	-0.353553	-0.353553	-0.353553	-0.353553	-0.353553	2.47487
SNORD116-18	-0.353553	-0.353553	-0.353553	-0.353553	-0.353553	2.47487	-0.353553	-0.353553
LOC100507351	-0.353553	-0.353553	-0.353553	-0.353553	-0.353553	-0.353553	2.47487	-0.353553
CNTFR	-0.540062	-0.540062	-0.540062	-0.540062	1.62019	-0.540062	-0.540062	1.62019
WNT11	-0.661438	-0.661438	1.98431	0.661438	-0.661438	-0.661438	0.661438	-0.661438
LCE2C	-0.617297	-0.617297	1.74803	1.46884	-0.548054	-0.617297	-0.478074	-0.33885
KREMEN2	-0.505518	-0.505518	2.1749	-0.505518	-0.505518	-0.505518	-0.505518	0.858204
CAMSAP3	-0.353553	-0.353553	-0.353553	-0.353553	-0.353553	2.47487	-0.353553	-0.353553
KRT33B	-0.589256	-0.589256	-0.589256	0.353553	-0.589256	-0.589256	2.23917	0.353553
SPHKAP	-0.540062	-0.540062	1.62019	-0.540062	-0.540062	-0.540062	1.62019	-0.540062
SNORD18A	-0.353553	-0.353553	-0.353553	-0.353553	2.47487	-0.353553	-0.353553	-0.353553
PYDC1	-0.540062	-0.540062	1.62019	-0.540062	1.62019	-0.540062	-0.540062	-0.540062
MAL2-AS1	-0.353553	-0.353553	2.47487	-0.353553	-0.353553	-0.353553	-0.353553	-0.353553
NDFIP2-AS1	-0.353553	-0.353553	-0.353553	2.47487	-0.353553	-0.353553	-0.353553	-0.353553
PLCXD2-AS1	-0.353553	-0.353553	-0.353553	-0.353553	-0.353553	2.47487	-0.353553	-0.353553
IL22	-0.353553	-0.353553	-0.353553	-0.353553	-0.353553	2.47487	-0.353553	-0.353553
CSE1L-AS1	-0.504016	-0.504016	-0.504016	-0.504016	-0.504016	2.18407	-0.504016	0.840027
SNORD37	-0.50404	-0.50404	-0.50404	-0.50404	-0.50404	-0.50404	0.840312	2.18393
SPNS3	-0.353553	-0.353553	-0.353553	-0.353553	-0.353553	2.47487	-0.353553	-0.353553
RND1	-0.353553	-0.353553	2.47487	-0.353553	-0.353553	-0.353553	-0.353553	-0.353553
ENOX1	-0.540062	-0.540062	1.62019	-0.540062	1.62019	-0.540062	-0.540062	-0.540062
NPPB	-0.353553	-0.353553	-0.353553	-0.353553	-0.353553	-0.353553	2.47487	-0.353553
ADCY4	-0.504016	-0.504016	0.840027	-0.504016	-0.504016	2.18407	-0.504016	-0.504016
MIR6870	-0.353553	-0.353553	-0.353553	-0.353553	-0.353553	-0.353553	2.47487	-0.353553
MESTIT1	-0.444595	-0.444595	-0.444595	-0.444595	-0.444595	2.39587	0.271697	-0.444595
FBXW10	-0.49029	-0.49029	-0.49029	-0.49029	2.25534	-0.49029	0.686406	-0.49029
SNORD50B	-0.526199	-0.526199	-0.526199	-0.526199	-0.526199	-0.526199	1.99976	1.15744
BTK	-0.526212	-0.526212	-0.526212	-0.526212	1.15767	-0.526212	-0.526212	1.9996
LINC01192	-0.540062	-0.540062	-0.540062	1.62019	-0.540062	-0.540062	1.62019	-0.540062
SNORA22C	-0.858916	-0.858916	-0.858916	-0.695344	0.776993	-0.204626	1.43183	1.26789
MIR548D2	-0.540062	-0.540062	-0.540062	1.62019	-0.540062	-0.540062	1.62019	-0.540062
STRA8	-0.353553	-0.353553	-0.353553	-0.353553	-0.353553	-0.353553	2.47487	-0.353553
STUM	-0.724569	-0.724569	-0.724569	-0.724569	1.20761	-0.724569	1.20761	1.20761
NPFFR1	-0.353553	-0.353553	-0.353553	-0.353553	2.47487	-0.353553	-0.353553	-0.353553
SPINK1	-0.353553	-0.353553	-0.353553	-0.353553	-0.353553	-0.353553	2.47487	-0.353553
LINC01508	-0.353553	-0.353553	-0.353553	-0.353553	2.47487	-0.353553	-0.353553	-0.353553
RGS8	-0.353553	-0.353553	2.47487	-0.353553	-0.353553	-0.353553	-0.353553	-0.353553
SNORD116-29	-0.540062	-0.540062	-0.540062	-0.540062	1.62019	-0.540062	-0.540062	1.62019
LINC02220	-1.16927	-1.16927	-0.233854	-0.233854	-0.233854	1.16927	1.63698	0.233854
RPL19P12	-0.353553	-0.353553	2.47487	-0.353553	-0.353553	-0.353553	-0.353553	-0.353553
CT62	-0.773782	-0.773782	-0.773782	0.598443	0.598443	-0.773782	-0.072423	1.97067
RNF225	-0.353553	-0.353553	-0.353553	-0.353553	-0.353553	-0.353553	-0.353553	2.47487
NEFL	-0.976642	-0.976642	0.443928	-0.976642	0.443928	0.443928	1.8645	-0.266357
CECR3	-0.353553	-0.353553	-0.353553	-0.353553	2.47487	-0.353553	-0.353553	-0.353553
RFX6	-0.540062	-0.540062	1.62019	-0.540062	-0.540062	1.62019	-0.540062	-0.540062
TNN	-0.353553	-0.353553	-0.353553	-0.353553	-0.353553	-0.353553	-0.353553	2.47487
C10orf95	-0.353553	-0.353553	2.47487	-0.353553	-0.353553	-0.353553	-0.353553	-0.353553
LOC100132062	-0.353553	-0.353553	-0.353553	-0.353553	-0.353553	-0.353553	2.47487	-0.353553
LOC101929715	-0.852659	-0.852659	1.5801	1.10309	-0.852659	-0.852659	0.602228	0.125216
ADGRF2	-0.353553	-0.353553	-0.353553	-0.353553	-0.353553	-0.353553	-0.353553	2.47487
NUP62CL	-0.353553	-0.353553	-0.353553	-0.353553	-0.353553	-0.353553	-0.353553	2.47487
RNVU1-8	-0.540062	-0.540062	-0.540062	-0.540062	-0.540062	1.62019	1.62019	-0.540062
MIR6732	-0.353553	-0.353553	-0.353553	2.47487	-0.353553	-0.353553	-0.353553	-0.353553
CSTA	-0.504016	-0.504016	-0.504016	-0.504016	-0.504016	2.18407	0.840027	-0.504016
KRT40	-0.353553	-0.353553	-0.353553	-0.353553	2.47487	-0.353553	-0.353553	-0.353553
NUDT9P1	-0.353553	-0.353553	-0.353553	-0.353553	-0.353553	-0.353553	2.47487	-0.353553
RAB6C	-0.353553	-0.353553	-0.353553	2.47487	-0.353553	-0.353553	-0.353553	-0.353553
CMA1	-0.353553	-0.353553	-0.353553	-0.353553	-0.353553	-0.353553	-0.353553	2.47487
INSRR	-0.51031	-0.51031	-0.51031	-0.51031	-0.51031	-0.51031	2.1433	0.918559
SCML4	-0.353553	-0.353553	-0.353553	-0.353553	-0.353553	-0.353553	2.47487	-0.353553
LOC401357	-0.353553	-0.353553	-0.353553	-0.353553	-0.353553	-0.353553	2.47487	-0.353553
SCARNA26B	-0.353553	-0.353553	-0.353553	2.47487	-0.353553	-0.353553	-0.353553	-0.353553
PGR	-0.661438	-0.661438	0.661438	-0.661438	-0.661438	-0.661438	1.98431	0.661438
LOC105372990	-0.540062	-0.540062	-0.540062	-0.540062	1.62019	-0.540062	1.62019	-0.540062
TNFRSF8	-0.467707	-0.467707	2.33854	-0.467707	-0.467707	-0.467707	-0.467707	0.467707
LIPM	-0.353553	-0.353553	-0.353553	-0.353553	-0.353553	2.47487	-0.353553	-0.353553
ADRA1A	-0.353553	-0.353553	-0.353553	-0.353553	-0.353553	2.47487	-0.353553	-0.353553
MIR648	-0.353553	-0.353553	-0.353553	-0.353553	-0.353553	2.47487	-0.353553	-0.353553
DSG1	-0.353553	-0.353553	-0.353553	-0.353553	-0.353553	-0.353553	2.47487	-0.353553
UCP1	-0.353553	-0.353553	-0.353553	-0.353553	-0.353553	-0.353553	2.47487	-0.353553
MYOM1	-0.661438	-0.661438	-0.661438	0.661438	1.98431	-0.661438	-0.661438	0.661438
PDCL3P4	-0.353553	-0.353553	-0.353553	2.47487	-0.353553	-0.353553	-0.353553	-0.353553
LINC00437	-0.661438	-0.661438	-0.661438	-0.661438	0.661438	1.98431	-0.661438	0.661438
FLJ45513	-0.663457	-0.663457	-0.663457	1.97409	0.671598	-0.663457	0.671598	-0.663457
ADD2	-0.353553	-0.353553	2.47487	-0.353553	-0.353553	-0.353553	-0.353553	-0.353553
TBC1D8-AS1	-0.540062	-0.540062	-0.540062	1.62019	-0.540062	-0.540062	-0.540062	1.62019
RASL10A	-0.353553	-0.353553	-0.353553	-0.353553	-0.353553	-0.353553	-0.353553	2.47487
LINC02111	-0.353553	-0.353553	-0.353553	-0.353553	-0.353553	2.47487	-0.353553	-0.353553
NELL2	-0.540062	-0.540062	1.62019	-0.540062	-0.540062	1.62019	-0.540062	-0.540062
HLF	-0.353553	-0.353553	-0.353553	-0.353553	-0.353553	-0.353553	2.47487	-0.353553
SLC17A8	-0.484035	-0.484035	-0.484035	-0.484035	-0.484035	2.28188	-0.484035	0.62233
SNORD12C	-0.661438	-0.661438	-0.661438	-0.661438	1.98431	-0.661438	0.661438	0.661438
LINC01554	-0.840027	-0.840027	-0.840027	-0.840027	1.17604	-0.168005	1.17604	1.17604
ST6GALNAC1	-0.661438	-0.661438	1.98431	-0.661438	-0.661438	-0.661438	0.661438	0.661438
LINC00111	-0.51031	-0.51031	0.918559	-0.51031	-0.51031	2.1433	-0.51031	-0.51031
GMNC	-0.661438	-0.661438	1.98431	-0.661438	0.661438	-0.661438	-0.661438	0.661438
LINC01780	-0.540062	-0.540062	1.62019	-0.540062	-0.540062	-0.540062	-0.540062	1.62019
KLK11	-0.353553	-0.353553	-0.353553	-0.353553	-0.353553	-0.353553	-0.353553	2.47487
C2orf91	-0.353553	-0.353553	-0.353553	-0.353553	-0.353553	-0.353553	2.47487	-0.353553
CFAP161	-0.53033	-0.53033	-0.53033	-0.53033	-0.176777	-0.53033	2.2981	0.53033
DRD5P2	-0.353553	-0.353553	-0.353553	-0.353553	-0.353553	-0.353553	2.47487	-0.353553
SERPINB4	-0.637971	-0.637971	1.57535	1.57535	-0.637971	-0.637971	0.0391626	-0.637971
IL5RA	-0.353553	-0.353553	-0.353553	-0.353553	-0.353553	-0.353553	2.47487	-0.353553
LINC02278	-0.353553	-0.353553	-0.353553	-0.353553	2.47487	-0.353553	-0.353553	-0.353553
CRYBB2	-0.445886	-0.445886	-0.445886	0.282091	-0.445886	2.39323	-0.445886	-0.445886
SAA2-SAA4	-0.892525	-0.892525	1.43019	0.914031	0.914031	-0.892525	-0.892525	0.311846
LDHC	-0.353553	-0.353553	2.47487	-0.353553	-0.353553	-0.353553	-0.353553	-0.353553
FA2H	-0.661438	-0.661438	-0.661438	1.98431	-0.661438	-0.661438	0.661438	0.661438
ERVV-1	-0.353553	-0.353553	-0.353553	-0.353553	-0.353553	-0.353553	2.47487	-0.353553
CYP2C18	-0.521852	-0.521852	-0.521852	-0.521852	0.120427	2.36841	-0.521852	0.120427
MIR4694	-0.353553	-0.353553	-0.353553	2.47487	-0.353553	-0.353553	-0.353553	-0.353553
SCARNA14	-0.353553	-0.353553	2.47487	-0.353553	-0.353553	-0.353553	-0.353553	-0.353553
NDUFAF4P1	-0.771744	-0.771744	-0.0857493	-0.771744	0.600245	-0.771744	1.97223	0.600245
FAM189A2	-0.840027	-0.840027	0.504016	0.504016	0.504016	1.84806	-0.840027	-0.840027
LIPK	-0.498691	-0.498691	-0.498691	-0.498691	0.777958	2.21419	-0.498691	-0.498691
IL10	-0.4665	-0.4665	2.34212	-0.4665	0.456882	-0.4665	-0.4665	-0.4665
LOC100132057	-0.724569	-0.724569	-0.724569	-0.724569	-0.724569	1.20761	1.20761	1.20761
GPR142	-0.353553	-0.353553	-0.353553	-0.353553	-0.353553	-0.353553	-0.353553	2.47487
TMEM252	-0.353553	-0.353553	-0.353553	2.47487	-0.353553	-0.353553	-0.353553	-0.353553
LINC01679	-0.584187	-0.584187	-0.584187	-0.584187	-0.00395612	2.33807	0.291434	-0.288797
LINC01949	-1.03722	-1.03722	0.62233	-1.03722	0.0691478	1.7287	0.0691478	0.62233
POU3F1	-0.353553	-0.353553	-0.353553	-0.353553	-0.353553	-0.353553	-0.353553	2.47487
SKIDA1	-0.853054	-0.853054	0.539687	-0.853054	0.539687	-0.853054	0.539687	1.79316
LINC00376	-0.483046	-0.483046	-0.483046	-0.483046	-0.483046	2.41523	0	0
SNORD142	-0.540062	-0.540062	-0.540062	1.62019	-0.540062	1.62019	-0.540062	-0.540062
CXCL16	-0.353553	-0.353553	-0.353553	-0.353553	2.47487	-0.353553	-0.353553	-0.353553
LINC00652	-0.540062	-0.540062	-0.540062	1.62019	1.62019	-0.540062	-0.540062	-0.540062
LINC01549	-0.353553	-0.353553	-0.353553	-0.353553	2.47487	-0.353553	-0.353553	-0.353553
PANX3	-0.353553	-0.353553	-0.353553	-0.353553	-0.353553	-0.353553	2.47487	-0.353553
OR8S1	-0.353553	-0.353553	-0.353553	-0.353553	-0.353553	-0.353553	-0.353553	2.47487
EGOT	-0.504885	-0.504885	-0.504885	-0.504885	2.1788	-0.504885	-0.504885	0.850512
EGR4	-0.558179	-0.558179	-0.403703	-0.558179	-0.480941	-0.558179	2.05893	1.05843
IRF4	-0.353553	-0.353553	-0.353553	-0.353553	-0.353553	-0.353553	2.47487	-0.353553
LINC01826	-0.353553	-0.353553	-0.353553	-0.353553	-0.353553	-0.353553	2.47487	-0.353553
POMC	-0.724569	-0.724569	-0.724569	1.20761	1.20761	-0.724569	1.20761	-0.724569
CYP2B6	-0.353553	-0.353553	-0.353553	-0.353553	-0.353553	-0.353553	2.47487	-0.353553
CERS3	-0.540062	-0.540062	-0.540062	-0.540062	1.62019	-0.540062	-0.540062	1.62019
IYD	-0.353553	-0.353553	-0.353553	-0.353553	-0.353553	-0.353553	2.47487	-0.353553
LINC01975	-0.353553	-0.353553	-0.353553	-0.353553	2.47487	-0.353553	-0.353553	-0.353553
PADI1	-0.353553	-0.353553	2.47487	-0.353553	-0.353553	-0.353553	-0.353553	-0.353553
LOC101928994	-0.540062	-0.540062	1.62019	-0.540062	-0.540062	-0.540062	-0.540062	1.62019
SLC30A3	-0.540062	-0.540062	-0.540062	-0.540062	-0.540062	-0.540062	1.62019	1.62019
QRFPR	-0.799953	-0.799953	0.114279	1.48563	-0.799953	-0.799953	1.48563	0.114279
LAIR1	-0.353553	-0.353553	2.47487	-0.353553	-0.353553	-0.353553	-0.353553	-0.353553
SPDYE4	-0.353553	-0.353553	-0.353553	-0.353553	-0.353553	-0.353553	-0.353553	2.47487
MBD3L3	-0.353553	-0.353553	-0.353553	-0.353553	-0.353553	-0.353553	2.47487	-0.353553
C1orf185	-0.353553	-0.353553	-0.353553	-0.353553	2.47487	-0.353553	-0.353553	-0.353553
SNORD63	-0.540062	-0.540062	1.62019	-0.540062	-0.540062	-0.540062	1.62019	-0.540062
KLK5	-0.353553	-0.353553	-0.353553	-0.353553	2.47487	-0.353553	-0.353553	-0.353553
FGF7P3	-1.14564	-1.14564	1.14564	-0.381881	-0.381881	1.14564	1.14564	-0.381881
MMP12	-0.591637	-0.591637	1.9394	1.22104	-0.591637	-0.591637	-0.524501	-0.269384
PRAMENP	-1.06066	-1.06066	1.76777	0.353553	0.353553	-1.06066	0.353553	0.353553
ZNF835	-0.353553	-0.353553	-0.353553	-0.353553	-0.353553	-0.353553	2.47487	-0.353553
NOX1	-0.353553	-0.353553	-0.353553	-0.353553	2.47487	-0.353553	-0.353553	-0.353553
OTOG	-0.353553	-0.353553	-0.353553	-0.353553	-0.353553	2.47487	-0.353553	-0.353553
CDH23-AS1	-0.353553	-0.353553	-0.353553	-0.353553	-0.353553	-0.353553	-0.353553	2.47487
NRADDP	-0.540062	-0.540062	-0.540062	1.62019	1.62019	-0.540062	-0.540062	-0.540062
NYAP2	-0.504016	-0.504016	-0.504016	-0.504016	-0.504016	2.18407	0.840027	-0.504016
LINC01177	-0.353553	-0.353553	-0.353553	-0.353553	2.47487	-0.353553	-0.353553	-0.353553
MGP	-0.643796	-0.643796	-0.643796	-0.643796	1.07299	-0.643796	0.214599	1.93139
SPATA17-AS1	-0.46674	-0.46674	-0.46674	-0.46674	0.459025	2.34141	-0.46674	-0.46674
LINC02050	-0.353553	-0.353553	-0.353553	-0.353553	-0.353553	-0.353553	-0.353553	2.47487
SLC13A1	-0.724569	-0.724569	1.20761	-0.724569	-0.724569	1.20761	-0.724569	1.20761
ABO	-0.724569	-0.724569	-0.724569	1.20761	-0.724569	1.20761	1.20761	-0.724569
LOC100505851	-0.353553	-0.353553	-0.353553	-0.353553	2.47487	-0.353553	-0.353553	-0.353553
LOC400743	-0.353553	-0.353553	-0.353553	2.47487	-0.353553	-0.353553	-0.353553	-0.353553
ENPP7P13	-0.353553	-0.353553	-0.353553	-0.353553	-0.353553	-0.353553	-0.353553	2.47487
CCL3	-0.860098	-0.860098	0.654027	-0.0358145	-0.584602	-0.860098	1.89266	0.654027
DSCR8	-0.540062	-0.540062	-0.540062	-0.540062	1.62019	-0.540062	1.62019	-0.540062
LOC100506885	-0.353553	-0.353553	-0.353553	-0.353553	2.47487	-0.353553	-0.353553	-0.353553
CRYGA	-0.353553	-0.353553	-0.353553	-0.353553	2.47487	-0.353553	-0.353553	-0.353553
LOC102724849	-0.470188	-0.470188	-0.470188	-0.470188	-0.470188	2.33093	-0.470188	0.490196
LINC01304	-0.540062	-0.540062	1.62019	-0.540062	-0.540062	-0.540062	-0.540062	1.62019
ACTG1P4	-0.661438	-0.661438	0.661438	-0.661438	-0.661438	-0.661438	1.98431	0.661438
RGS11	-0.666623	-0.666623	1.95754	0.687785	0.687785	-0.666623	-0.666623	-0.666623
TMEM236	-0.62233	-0.62233	0.484035	-0.62233	2.14358	-0.62233	0.484035	-0.62233
SPDYE16	-0.540062	-0.540062	-0.540062	-0.540062	-0.540062	1.62019	-0.540062	1.62019
LOC158435	-0.540062	-0.540062	-0.540062	1.62019	-0.540062	1.62019	-0.540062	-0.540062
RPL13P5	-0.846652	-0.846652	0.284191	1.40911	0.284191	-0.846652	1.40911	-0.846652
FAM153B	-0.484035	-0.484035	-0.484035	-0.484035	0.62233	2.28188	-0.484035	-0.484035
DYNLRB2	-0.353553	-0.353553	-0.353553	-0.353553	-0.353553	2.47487	-0.353553	-0.353553
CYP27C1	-0.353553	-0.353553	-0.353553	-0.353553	2.47487	-0.353553	-0.353553	-0.353553
SIGLEC16	-0.353553	-0.353553	-0.353553	-0.353553	2.47487	-0.353553	-0.353553	-0.353553
ZNF536	-0.353553	-0.353553	-0.353553	-0.353553	-0.353553	2.47487	-0.353553	-0.353553
CFHR5	-0.353553	-0.353553	-0.353553	-0.353553	-0.353553	-0.353553	2.47487	-0.353553
SNORD92	-0.353553	-0.353553	-0.353553	2.47487	-0.353553	-0.353553	-0.353553	-0.353553
ANKRD60	-0.825652	-0.825652	-0.825652	0.466673	-0.825652	1.90259	0.466673	0.466673
LINC02523	-0.353553	-0.353553	2.47487	-0.353553	-0.353553	-0.353553	-0.353553	-0.353553
LINC00507	-0.529187	-0.529187	-0.529187	-0.529187	-0.529187	-0.529187	1.21402	1.9611
LINC02021	-0.353553	-0.353553	-0.353553	-0.353553	-0.353553	-0.353553	2.47487	-0.353553
LOC100505797	-0.646064	-0.646064	1.93819	-0.646064	-0.646064	-0.646064	1.04707	0.245059
FASLG	-0.353553	-0.353553	-0.353553	-0.353553	-0.353553	-0.353553	2.47487	-0.353553
CRAT37	-0.540062	-0.540062	-0.540062	-0.540062	-0.540062	-0.540062	1.62019	1.62019
CPNE4	-0.724569	-0.724569	1.20761	1.20761	-0.724569	-0.724569	1.20761	-0.724569
FETUB	-0.353553	-0.353553	-0.353553	-0.353553	-0.353553	2.47487	-0.353553	-0.353553
MMP13	-0.540062	-0.540062	1.62019	-0.540062	1.62019	-0.540062	-0.540062	-0.540062
LOC101927690	-0.540062	-0.540062	-0.540062	-0.540062	1.62019	-0.540062	-0.540062	1.62019
CCDC114	-0.353553	-0.353553	-0.353553	-0.353553	-0.353553	2.47487	-0.353553	-0.353553
SNORD116-6	-0.504052	-0.504052	-0.504052	-0.504052	0.840452	-0.504052	-0.504052	2.18386
TMPRSS11E	-0.353553	-0.353553	-0.353553	-0.353553	2.47487	-0.353553	-0.353553	-0.353553
GABRB2	-0.353553	-0.353553	2.47487	-0.353553	-0.353553	-0.353553	-0.353553	-0.353553
GATA1	-0.353553	-0.353553	-0.353553	-0.353553	2.47487	-0.353553	-0.353553	-0.353553
TLL2	-1.1726	-1.1726	0.959403	-0.533002	0.1066	-0.533002	1.1726	1.1726
BBOX1	-0.540062	-0.540062	1.62019	-0.540062	1.62019	-0.540062	-0.540062	-0.540062
LOC102724020	-0.353553	-0.353553	2.47487	-0.353553	-0.353553	-0.353553	-0.353553	-0.353553
DWORF	-0.504016	-0.504016	-0.504016	-0.504016	-0.504016	2.18407	0.840027	-0.504016
DGKB	-0.467707	-0.467707	-0.467707	-0.467707	-0.467707	2.33854	0.467707	-0.467707
LINC01338	-0.540062	-0.540062	1.62019	-0.540062	-0.540062	1.62019	-0.540062	-0.540062
MIR194-2HG	-0.353553	-0.353553	-0.353553	-0.353553	-0.353553	-0.353553	2.47487	-0.353553
MEIKIN	-0.353553	-0.353553	-0.353553	-0.353553	-0.353553	-0.353553	-0.353553	2.47487
SNORD116-23	-0.771676	-0.771676	-0.771676	-0.0859208	0.599834	-0.771676	1.97242	0.600371
ALG1L	-0.353553	-0.353553	-0.353553	2.47487	-0.353553	-0.353553	-0.353553	-0.353553
LINC02325	-0.353553	-0.353553	2.47487	-0.353553	-0.353553	-0.353553	-0.353553	-0.353553
LINC02505	-0.353553	-0.353553	2.47487	-0.353553	-0.353553	-0.353553	-0.353553	-0.353553
FAM181A-AS1	-0.353553	-0.353553	-0.353553	-0.353553	-0.353553	2.47487	-0.353553	-0.353553
LINC02258	-0.504016	-0.504016	-0.504016	0.840027	2.18407	-0.504016	-0.504016	-0.504016
AGR3	-0.353553	-0.353553	-0.353553	2.47487	-0.353553	-0.353553	-0.353553	-0.353553
LOC105377480	-0.353553	-0.353553	2.47487	-0.353553	-0.353553	-0.353553	-0.353553	-0.353553
GUCY2EP	-0.840027	-0.840027	-0.840027	0.504016	0.504016	-0.840027	1.84806	0.504016
LGR6	-0.724569	-0.724569	-0.724569	1.20761	1.20761	-0.724569	1.20761	-0.724569
LINC01951	-0.353553	-0.353553	2.47487	-0.353553	-0.353553	-0.353553	-0.353553	-0.353553
LINC02408	-0.540062	-0.540062	-0.540062	-0.540062	-0.540062	-0.540062	1.62019	1.62019
LINC01539	-0.504016	-0.504016	-0.504016	-0.504016	0.840027	-0.504016	-0.504016	2.18407
LINC00648	-0.353553	-0.353553	-0.353553	-0.353553	-0.353553	2.47487	-0.353553	-0.353553
SNORA50B	-0.786663	-0.786663	-0.302311	-0.786663	1.63346	-0.786663	0.665848	1.14965
LINC01126	-0.724569	-0.724569	-0.724569	1.20761	1.20761	-0.724569	-0.724569	1.20761
WDR86-AS1	-0.353553	-0.353553	-0.353553	-0.353553	2.47487	-0.353553	-0.353553	-0.353553
LINC00159	-0.353553	-0.353553	-0.353553	-0.353553	-0.353553	-0.353553	2.47487	-0.353553
SIM1	-0.353553	-0.353553	-0.353553	-0.353553	-0.353553	-0.353553	-0.353553	2.47487
SLC5A5	-0.353553	-0.353553	2.47487	-0.353553	-0.353553	-0.353553	-0.353553	-0.353553
LINC01983	-0.504016	-0.504016	0.840027	2.18407	-0.504016	-0.504016	-0.504016	-0.504016
CASQ2	-0.353553	-0.353553	-0.353553	-0.353553	2.47487	-0.353553	-0.353553	-0.353553
UCA1	-0.540062	-0.540062	-0.540062	-0.540062	-0.540062	-0.540062	1.62019	1.62019
LOC100126584	-0.353553	-0.353553	-0.353553	-0.353553	-0.353553	2.47487	-0.353553	-0.353553
ZSCAN4	-0.470188	-0.470188	-0.470188	-0.470188	-0.470188	-0.470188	2.33093	0.490196
LINC02492	-0.63305	-0.63305	-0.335144	-0.0372383	-0.63305	2.34601	-0.335144	0.260668
C2orf40	-0.353553	-0.353553	-0.353553	-0.353553	-0.353553	-0.353553	2.47487	-0.353553
RASAL1	-0.540062	-0.540062	1.62019	-0.540062	-0.540062	-0.540062	1.62019	-0.540062
PI16	-0.353553	-0.353553	-0.353553	-0.353553	-0.353553	2.47487	-0.353553	-0.353553
LOC101928126	-0.353553	-0.353553	-0.353553	-0.353553	-0.353553	-0.353553	2.47487	-0.353553
FOXG1	-0.353553	-0.353553	-0.353553	-0.353553	-0.353553	-0.353553	-0.353553	2.47487
CSF3R	-0.353553	-0.353553	2.47487	-0.353553	-0.353553	-0.353553	-0.353553	-0.353553
OR1L6	-0.353553	-0.353553	-0.353553	-0.353553	-0.353553	-0.353553	-0.353553	2.47487
PSG3	-0.829567	-0.829567	1.44083	-0.829567	0.218307	-0.829567	1.44083	0.218307
DKFZP586I1420	-0.540062	-0.540062	-0.540062	-0.540062	-0.540062	-0.540062	1.62019	1.62019
SNORA5C	-0.58929	-0.58929	0.354222	-0.58929	2.23909	-0.58929	-0.58929	0.353142
EIF1AY	-0.353553	-0.353553	-0.353553	-0.353553	-0.353553	-0.353553	-0.353553	2.47487
KCNN3	-1.34808	-1.34808	1.0485	-0.149786	1.0485	1.0485	-0.149786	-0.149786
PLSCR5	-0.353553	-0.353553	2.47487	-0.353553	-0.353553	-0.353553	-0.353553	-0.353553
HLA-L	-0.504016	-0.504016	-0.504016	-0.504016	-0.504016	-0.504016	0.840027	2.18407
GPR171	-0.607224	-0.607224	-0.123643	0.359938	2.31624	-0.607224	-0.607224	-0.123643
IGFL2-AS1	-0.724569	-0.724569	-0.724569	-0.724569	-0.724569	1.20761	1.20761	1.20761
NPIPB9	-0.724569	-0.724569	1.20761	-0.724569	1.20761	-0.724569	-0.724569	1.20761
NMRK2	-0.527832	-0.527832	-0.527832	-0.527832	1.97937	1.18762	-0.527832	-0.527832
LINC02387	-0.353553	-0.353553	-0.353553	-0.353553	2.47487	-0.353553	-0.353553	-0.353553
ANKRD20A8P	-0.353553	-0.353553	-0.353553	-0.353553	-0.353553	2.47487	-0.353553	-0.353553
ELF3	-0.540062	-0.540062	1.62019	-0.540062	-0.540062	-0.540062	-0.540062	1.62019
LINC01624	-0.353553	-0.353553	-0.353553	-0.353553	-0.353553	2.47487	-0.353553	-0.353553
LINC00922	-0.892785	-0.892785	0.059519	-0.416633	-0.416633	-0.416633	1.96413	1.01182
CD180	-0.353553	-0.353553	2.47487	-0.353553	-0.353553	-0.353553	-0.353553	-0.353553
LINC01301	-0.540062	-0.540062	1.62019	-0.540062	-0.540062	-0.540062	1.62019	-0.540062
LINC00492	-0.353553	-0.353553	-0.353553	2.47487	-0.353553	-0.353553	-0.353553	-0.353553
CABP1	-0.540062	-0.540062	-0.540062	1.62019	-0.540062	-0.540062	1.62019	-0.540062
SNORD169	-0.353553	-0.353553	-0.353553	-0.353553	-0.353553	2.47487	-0.353553	-0.353553
LINC01001	-0.840027	-0.840027	-0.840027	0.504016	0.504016	-0.840027	0.504016	1.84806
FAM157A	-0.900103	-0.900103	1.26014	1.26014	0.540062	-0.900103	0.540062	-0.900103
SNORD113-6	-0.661539	-0.661539	0.661946	-0.661539	1.98381	-0.661539	0.661946	-0.661539
C12orf80	-0.353553	-0.353553	-0.353553	-0.353553	-0.353553	-0.353553	2.47487	-0.353553
GNG4	-0.353553	-0.353553	-0.353553	-0.353553	-0.353553	-0.353553	-0.353553	2.47487
UPK1A-AS1	-0.353553	-0.353553	-0.353553	2.47487	-0.353553	-0.353553	-0.353553	-0.353553
LINC01525	-0.353553	-0.353553	-0.353553	-0.353553	-0.353553	-0.353553	-0.353553	2.47487
DRD2	-0.353553	-0.353553	-0.353553	-0.353553	2.47487	-0.353553	-0.353553	-0.353553
SLC6A17	-1.0583	-1.0583	-0.52915	0.264575	0.793725	-0.52915	1.85203	0.264575
MILR1	-0.504016	-0.504016	0.840027	-0.504016	2.18407	-0.504016	-0.504016	-0.504016
ZNF716	-0.353553	-0.353553	2.47487	-0.353553	-0.353553	-0.353553	-0.353553	-0.353553
MIR4284	-0.353553	-0.353553	-0.353553	-0.353553	-0.353553	-0.353553	-0.353553	2.47487
LINC02330	-0.582555	-0.582555	-0.582555	-0.582555	-0.103444	-0.582555	2.11789	0.898333
P3H2-AS1	-0.724569	-0.724569	0.241523	0.241523	-0.724569	2.17371	0.241523	-0.724569
EVPLL	-0.353553	-0.353553	-0.353553	-0.353553	2.47487	-0.353553	-0.353553	-0.353553
CEACAM16	-0.353553	-0.353553	-0.353553	-0.353553	-0.353553	-0.353553	-0.353553	2.47487
DUOX2	-0.353553	-0.353553	-0.353553	-0.353553	-0.353553	2.47487	-0.353553	-0.353553
BEX2	-0.60754	-0.60754	-0.60754	-0.60754	-0.164604	-0.60754	1.60115	1.60115
EFNA1	-0.466457	-0.466457	-0.466457	-0.466457	-0.0491007	-0.466457	2.43049	-0.0491007
C7orf77	-0.353553	-0.353553	2.47487	-0.353553	-0.353553	-0.353553	-0.353553	-0.353553
OLFM1	-0.353553	-0.353553	2.47487	-0.353553	-0.353553	-0.353553	-0.353553	-0.353553
C19orf81	-0.724569	-0.724569	-0.724569	1.20761	-0.724569	-0.724569	1.20761	1.20761
LINC00858	-0.353553	-0.353553	2.47487	-0.353553	-0.353553	-0.353553	-0.353553	-0.353553
SNORA5B	-0.353553	-0.353553	-0.353553	2.47487	-0.353553	-0.353553	-0.353553	-0.353553
LPL	-0.540062	-0.540062	-0.540062	1.62019	1.62019	-0.540062	-0.540062	-0.540062
LINC01243	-0.353553	-0.353553	-0.353553	-0.353553	-0.353553	2.47487	-0.353553	-0.353553
LOC105375429	-0.540062	-0.540062	-0.540062	1.62019	1.62019	-0.540062	-0.540062	-0.540062
CD96	-0.758721	-0.758721	-0.758721	-0.758721	-0.151744	0.758721	1.97268	0.455233
LINC02345	-0.706006	-0.706006	0.204969	-0.706006	2.20911	-0.706006	0.204969	0.204969
LINC01222	-0.715959	-0.715959	-0.0933859	2.14788	0.404672	0.404672	-0.715959	-0.715959
MRC1	-0.353553	-0.353553	-0.353553	-0.353553	-0.353553	-0.353553	2.47487	-0.353553
MIR6506	-0.353553	-0.353553	-0.353553	-0.353553	-0.353553	-0.353553	2.47487	-0.353553
A2ML1	-0.628123	-0.628123	-0.628123	-0.628123	-0.628123	1.88437	1.21437	0.0418749
LINC02509	-0.540062	-0.540062	-0.540062	-0.540062	-0.540062	-0.540062	1.62019	1.62019
FILNC1	-0.540062	-0.540062	0.180021	-0.540062	-0.540062	2.34027	0.180021	-0.540062
LOC105369691	-0.540062	-0.540062	-0.540062	1.62019	1.62019	-0.540062	-0.540062	-0.540062
LINC01924	-0.353553	-0.353553	-0.353553	-0.353553	-0.353553	2.47487	-0.353553	-0.353553
LOC101927854	-0.883982	-0.883982	-0.332928	1.6876	-0.0574014	1.41208	-0.608455	-0.332928
PCAT19	-0.353553	-0.353553	-0.353553	-0.353553	-0.353553	-0.353553	-0.353553	2.47487
LINC02426	-0.353553	-0.353553	2.47487	-0.353553	-0.353553	-0.353553	-0.353553	-0.353553
MAF	-0.526818	-0.526818	-0.526818	-0.526818	-0.526818	-0.526818	1.99222	1.16869
YBX3P1	-0.353553	-0.353553	-0.353553	-0.353553	-0.353553	-0.353553	2.47487	-0.353553
VSIG2	-0.353553	-0.353553	2.47487	-0.353553	-0.353553	-0.353553	-0.353553	-0.353553
BANF2	-0.353553	-0.353553	2.47487	-0.353553	-0.353553	-0.353553	-0.353553	-0.353553
RCSD1	-0.540062	-0.540062	-0.540062	-0.540062	-0.540062	-0.540062	1.62019	1.62019
DDX11L2	-0.353553	-0.353553	-0.353553	-0.353553	-0.353553	-0.353553	2.47487	-0.353553
LINC01140	-0.724569	-0.724569	-0.724569	1.20761	1.20761	-0.724569	1.20761	-0.724569
SNORD105B	-0.540062	-0.540062	-0.540062	-0.540062	-0.540062	-0.540062	1.62101	1.61936
MGC34796	-0.353553	-0.353553	-0.353553	-0.353553	-0.353553	-0.353553	-0.353553	2.47487
RRAD	-1.28812	-1.28812	0.250507	0.015867	0.015867	-0.341863	1.43525	1.20061
LOC105377716	-0.353553	-0.353553	-0.353553	-0.353553	2.47487	-0.353553	-0.353553	-0.353553
USP17L2	-0.353553	-0.353553	-0.353553	2.47487	-0.353553	-0.353553	-0.353553	-0.353553
MMP10	-0.586328	-0.586328	1.66708	1.56983	-0.470113	-0.54759	-0.508852	-0.537699
FAM138E	-0.540062	-0.540062	-0.540062	-0.540062	1.62019	-0.540062	-0.540062	1.62019
CXCR4	-0.504016	-0.504016	-0.504016	2.18407	-0.504016	-0.504016	-0.504016	0.840027
BTC	-0.540062	-0.540062	1.62019	-0.540062	-0.540062	-0.540062	1.62019	-0.540062
SMCR2	-0.502667	-0.502667	-0.502667	0.823959	-0.502667	2.19204	-0.502667	-0.502667
GABRQ	-0.353553	-0.353553	-0.353553	-0.353553	-0.353553	-0.353553	2.47487	-0.353553
LINC00221	-0.353553	-0.353553	-0.353553	2.47487	-0.353553	-0.353553	-0.353553	-0.353553
MIR2117HG	-0.540062	-0.540062	-0.540062	-0.540062	1.62019	1.62019	-0.540062	-0.540062
FAM170B-AS1	-0.540062	-0.540062	-0.540062	-0.540062	1.62019	-0.540062	1.62019	-0.540062
IZUMO1	-0.353553	-0.353553	-0.353553	-0.353553	-0.353553	-0.353553	2.47487	-0.353553
C1orf189	-0.501329	-0.501329	-0.501329	-0.501329	-0.501329	2.19971	-0.501329	0.808265
LINC00523	-0.540062	-0.540062	1.62019	-0.540062	-0.540062	1.62019	-0.540062	-0.540062
ADGRB3	-1.05569	-1.05569	-1.05569	-0.287914	1.24763	0.479857	1.24763	0.479857
SCG3	-0.353553	-0.353553	-0.353553	-0.353553	-0.353553	-0.353553	2.47487	-0.353553
LIPH	-0.974245	-0.974245	0.243561	-0.243561	-0.243561	2.19205	0.243561	-0.243561
CMPK2	-0.807706	-0.807706	-0.25385	-0.807706	0.94617	-0.807706	1.59233	0.94617
LINC00501	-0.935414	-0.935414	-0.935414	0.935414	-0.935414	0.935414	0.935414	0.935414
FAM72A	-0.768906	-0.768906	-0.0512604	0.563864	0.563864	1.99916	-0.768906	-0.768906
MIR5581	-0.353553	-0.353553	2.47487	-0.353553	-0.353553	-0.353553	-0.353553	-0.353553
ASPDH	-0.353553	-0.353553	-0.353553	-0.353553	-0.353553	-0.353553	2.47487	-0.353553
DIO3	-0.353553	-0.353553	-0.353553	-0.353553	-0.353553	-0.353553	-0.353553	2.47487
MIR5087	-0.715151	-0.715151	1.3655	0.844761	-0.715151	-0.715151	1.3655	-0.715151
AOC3	-0.540062	-0.540062	-0.540062	-0.540062	-0.540062	1.62019	-0.540062	1.62019
PPP3R2	-0.353553	-0.353553	2.47487	-0.353553	-0.353553	-0.353553	-0.353553	-0.353553
ARPP21	-0.506692	-0.506692	-0.506692	-0.506692	0.0723845	2.38869	0.0723845	-0.506692
LOC101927822	-0.497947	-0.497947	0.769554	-0.497947	-0.497947	-0.497947	-0.497947	2.21813
SLC25A34-AS1	-0.353553	-0.353553	-0.353553	-0.353553	2.47487	-0.353553	-0.353553	-0.353553
LOC613038	-0.540062	-0.540062	1.62019	-0.540062	-0.540062	-0.540062	-0.540062	1.62019
LOC102724301	-0.540062	-0.540062	-0.540062	1.62019	-0.540062	-0.540062	-0.540062	1.62019
PRSS33	-0.540062	-0.540062	-0.540062	-0.540062	1.62019	-0.540062	1.62019	-0.540062
CFAP47	-0.353553	-0.353553	-0.353553	-0.353553	-0.353553	-0.353553	-0.353553	2.47487
TRIM43	-0.540062	-0.540062	-0.540062	-0.540062	-0.540062	-0.540062	1.62019	1.62019
RAB40AL	-0.353553	-0.353553	-0.353553	-0.353553	-0.353553	-0.353553	2.47487	-0.353553
DLL3	-0.540062	-0.540062	1.62019	-0.540062	-0.540062	-0.540062	1.62019	-0.540062
LOC730338	-0.353553	-0.353553	-0.353553	2.47487	-0.353553	-0.353553	-0.353553	-0.353553
LINC01310	-0.353553	-0.353553	2.47487	-0.353553	-0.353553	-0.353553	-0.353553	-0.353553
LINC01985	-0.353553	-0.353553	-0.353553	-0.353553	-0.353553	-0.353553	-0.353553	2.47487
KCNJ1	-0.353553	-0.353553	-0.353553	-0.353553	2.47487	-0.353553	-0.353553	-0.353553
LRRN2	-0.353553	-0.353553	-0.353553	-0.353553	-0.353553	-0.353553	2.47487	-0.353553
PPP1R3A	-0.353553	-0.353553	-0.353553	-0.353553	2.47487	-0.353553	-0.353553	-0.353553
FPR2	-0.353553	-0.353553	-0.353553	-0.353553	-0.353553	-0.353553	-0.353553	2.47487
CLRN1-AS1	-0.713247	-0.713247	-0.713247	0.427948	0.427948	2.13974	-0.142649	-0.713247
EFCAB9	-0.504016	-0.504016	-0.504016	2.18407	0.840027	-0.504016	-0.504016	-0.504016
FAM3B	-0.353553	-0.353553	-0.353553	-0.353553	-0.353553	-0.353553	2.47487	-0.353553
DSCAM-IT1	-0.540062	-0.540062	-0.540062	-0.540062	-0.540062	-0.540062	1.62019	1.62019
GALNT9	-0.935414	-0.935414	0.935414	0.935414	-0.935414	-0.935414	0.935414	0.935414
LOC554249	-0.58848	-0.58848	0.350649	-0.58848	0.350649	2.2411	-0.58848	-0.58848
LINC02261	-0.353553	-0.353553	-0.353553	-0.353553	-0.353553	-0.353553	-0.353553	2.47487
FAM72D	-1.17815	-1.17815	1.3692	-0.286577	-0.286577	1.3692	-0.286577	0.477628
LINC01448	-0.353553	-0.353553	-0.353553	-0.353553	-0.353553	-0.353553	-0.353553	2.47487
PGA5	-0.850883	-0.850883	0.533605	-0.850883	1.80272	0.533605	0.533605	-0.850883
CLDN5	-0.521887	-0.521887	2.04692	1.0844	-0.521887	-0.521887	-0.521887	-0.521887
CNGA3	-0.353553	-0.353553	2.47487	-0.353553	-0.353553	-0.353553	-0.353553	-0.353553
LOC283299	-0.540062	-0.540062	-0.540062	-0.540062	-0.540062	-0.540062	1.62019	1.62019
C17orf113	-0.353553	-0.353553	-0.353553	-0.353553	-0.353553	-0.353553	2.47487	-0.353553
NLRP12	-0.540062	-0.540062	1.62019	-0.540062	-0.540062	-0.540062	-0.540062	1.62019
SERPINA12	-0.667823	-0.667823	0.589256	0.274986	-0.353553	-0.667823	2.1606	-0.667823
LINC01752	-0.540062	-0.540062	1.62019	-0.540062	-0.540062	-0.540062	1.62019	-0.540062
SNORD116-24	-0.883914	-0.883914	-0.883914	-0.883914	1.23734	0.883568	0.177129	1.23762
CFAP58-DT	-0.642927	-0.642927	0.21157	-0.642927	-0.642927	-0.642927	1.937	1.06607
TMEM31	-0.353553	-0.353553	-0.353553	-0.353553	-0.353553	-0.353553	2.47487	-0.353553
LINC02294	-0.353553	-0.353553	-0.353553	-0.353553	-0.353553	-0.353553	-0.353553	2.47487
BTNL9	-0.353553	-0.353553	2.47487	-0.353553	-0.353553	-0.353553	-0.353553	-0.353553
PATE1	-0.353553	-0.353553	-0.353553	-0.353553	-0.353553	-0.353553	2.47487	-0.353553
ALOX15	-0.353553	-0.353553	-0.353553	-0.353553	-0.353553	-0.353553	-0.353553	2.47487
DES	-0.353553	-0.353553	-0.353553	-0.353553	-0.353553	2.47487	-0.353553	-0.353553
LOC101929420	-0.353553	-0.353553	-0.353553	-0.353553	-0.353553	2.47487	-0.353553	-0.353553
TSPAN2	-0.353553	-0.353553	2.47487	-0.353553	-0.353553	-0.353553	-0.353553	-0.353553
MIR4470	-0.724569	-0.724569	1.20838	1.20723	-0.724569	-0.724569	1.20723	-0.724569
PRAM1	-0.353553	-0.353553	2.47487	-0.353553	-0.353553	-0.353553	-0.353553	-0.353553
TEDDM1	-0.353553	-0.353553	-0.353553	-0.353553	2.47487	-0.353553	-0.353553	-0.353553
RASGEF1A	-0.593634	-0.593634	-0.593634	-0.262303	-0.262303	2.38834	0.179471	-0.262303
LINC00629	-0.724569	-0.724569	1.20761	1.20761	-0.724569	-0.724569	-0.724569	1.20761
AKR1C4	-0.540062	-0.540062	1.62019	-0.540062	-0.540062	-0.540062	-0.540062	1.62019
LINC00460	-0.504464	-0.504464	-0.504464	-0.504464	-0.504464	-0.504464	0.845412	2.18137
PCSK2	-0.353553	-0.353553	-0.353553	-0.353553	-0.353553	2.47487	-0.353553	-0.353553
POF1B	-0.506692	-0.506692	-0.506692	0.0723845	-0.506692	2.38869	-0.506692	0.0723845
LOC101927575	-0.353553	-0.353553	-0.353553	-0.353553	-0.353553	2.47487	-0.353553	-0.353553
DUX4	-0.464847	-0.464847	-0.464847	-0.464847	-0.464847	-0.464847	2.34691	0.442172
MUC2	-0.353553	-0.353553	2.47487	-0.353553	-0.353553	-0.353553	-0.353553	-0.353553
C4A	-0.353553	-0.353553	-0.353553	2.47487	-0.353553	-0.353553	-0.353553	-0.353553
HAMP	-0.353553	-0.353553	-0.353553	-0.353553	-0.353553	2.47487	-0.353553	-0.353553
HAVCR1	-1.08012	-1.08012	-1.08012	0	1.08012	0	1.08012	1.08012
GJB3	-0.502528	-0.502528	-0.502528	-0.502528	-0.502528	-0.502528	0.822318	2.19285
LRTM1	-0.661438	-0.661438	-0.661438	-0.661438	1.98431	0.661438	0.661438	-0.661438
PTCHD3	-0.353553	-0.353553	-0.353553	-0.353553	-0.353553	-0.353553	2.47487	-0.353553
KISS1R	-0.353553	-0.353553	-0.353553	-0.353553	-0.353553	-0.353553	2.47487	-0.353553
MIR4312	-0.353553	-0.353553	-0.353553	-0.353553	-0.353553	2.47487	-0.353553	-0.353553
SOX7	-0.353553	-0.353553	-0.353553	-0.353553	-0.353553	2.47487	-0.353553	-0.353553
LOC100996654	-0.353553	-0.353553	-0.353553	-0.353553	2.47487	-0.353553	-0.353553	-0.353553
LINC01676	-0.353553	-0.353553	-0.353553	-0.353553	-0.353553	2.47487	-0.353553	-0.353553
LOC105371184	-0.353553	-0.353553	-0.353553	-0.353553	-0.353553	-0.353553	-0.353553	2.47487
RAET1E	-0.503307	-0.503307	0.831551	2.18829	-0.503307	-0.503307	-0.503307	-0.503307
LOC339862	-0.556396	-0.556396	-0.455233	-0.556396	-0.556396	-0.556396	1.56802	1.66919
PKIB	-1.24127	-1.24127	-0.551677	-0.413758	0.551677	1.37919	0.551677	0.965435
HYALP1	-0.353553	-0.353553	2.47487	-0.353553	-0.353553	-0.353553	-0.353553	-0.353553
CBLL2	-0.353553	-0.353553	-0.353553	2.47487	-0.353553	-0.353553	-0.353553	-0.353553
GPRC6A	-0.353553	-0.353553	-0.353553	-0.353553	-0.353553	-0.353553	2.47487	-0.353553
CHMP1B2P	-0.540062	-0.540062	1.62019	1.62019	-0.540062	-0.540062	-0.540062	-0.540062
MIR4272	-0.353553	-0.353553	-0.353553	-0.353553	2.47487	-0.353553	-0.353553	-0.353553
SGSM1	-0.661438	-0.661438	0.661438	-0.661438	-0.661438	-0.661438	1.98431	0.661438
FABP12	-0.353553	-0.353553	-0.353553	-0.353553	-0.353553	-0.353553	2.47487	-0.353553
ARC	-0.572085	-0.572085	-0.382307	-0.572085	-0.47582	-0.572085	2.0023	1.14417
CSMD3	-1.29636	-1.29636	-0.353553	-0.353553	0.589256	1.53206	0.589256	0.589256
RNF223	-0.353553	-0.353553	-0.353553	-0.353553	-0.353553	-0.353553	2.47487	-0.353553
CST7	-0.504016	-0.504016	2.18407	-0.504016	-0.504016	-0.504016	-0.504016	0.840027
PATE3	-0.353553	-0.353553	-0.353553	-0.353553	-0.353553	-0.353553	-0.353553	2.47487
LINC00443	-0.353553	-0.353553	-0.353553	-0.353553	-0.353553	-0.353553	-0.353553	2.47487
GBP6	-0.353553	-0.353553	-0.353553	-0.353553	-0.353553	-0.353553	2.47487	-0.353553
NPIPA7	-0.353553	-0.353553	2.47487	-0.353553	-0.353553	-0.353553	-0.353553	-0.353553
PMFBP1	-0.353553	-0.353553	-0.353553	-0.353553	-0.353553	-0.353553	2.47487	-0.353553
NOL4	-0.353553	-0.353553	-0.353553	-0.353553	-0.353553	-0.353553	-0.353553	2.47487
TLE6	-0.353553	-0.353553	2.47487	-0.353553	-0.353553	-0.353553	-0.353553	-0.353553
TREM2	-0.353553	-0.353553	-0.353553	-0.353553	2.47487	-0.353553	-0.353553	-0.353553
FGF10-AS1	-0.353553	-0.353553	-0.353553	-0.353553	-0.353553	-0.353553	2.47487	-0.353553
ANO5	-0.540062	-0.540062	-0.540062	1.62019	-0.540062	-0.540062	-0.540062	1.62019
ITGB2	-0.353553	-0.353553	2.47487	-0.353553	-0.353553	-0.353553	-0.353553	-0.353553
ADAM7	-0.540062	-0.540062	1.62019	-0.540062	-0.540062	-0.540062	1.62019	-0.540062
SLCO6A1	-0.724569	-0.724569	1.20761	1.20761	1.20761	-0.724569	-0.724569	-0.724569
MIR6824	-0.353553	-0.353553	2.47487	-0.353553	-0.353553	-0.353553	-0.353553	-0.353553
LINC00870	-0.353553	-0.353553	2.47487	-0.353553	-0.353553	-0.353553	-0.353553	-0.353553
TAS1R1	-0.540062	-0.540062	-0.540062	-0.540062	1.62019	1.62019	-0.540062	-0.540062
LOC101929006	-0.353553	-0.353553	-0.353553	-0.353553	-0.353553	-0.353553	-0.353553	2.47487
MIR548Z	-0.353553	-0.353553	-0.353553	-0.353553	-0.353553	-0.353553	-0.353553	2.47487
MIR3184	-0.353553	-0.353553	-0.353553	-0.353553	-0.353553	-0.353553	2.47487	-0.353553
LOC283665	-0.353553	-0.353553	-0.353553	-0.353553	-0.353553	-0.353553	-0.353553	2.47487
TMC8	-0.353553	-0.353553	-0.353553	-0.353553	-0.353553	-0.353553	-0.353553	2.47487
GMFG	-0.501464	-0.501464	-0.143275	-0.501464	-0.143275	2.43568	-0.143275	-0.501464
HOXA9	-0.659266	-0.659266	-0.659266	-0.659266	1.99503	0.650648	0.650648	-0.659266
CRYAA2	-0.353553	-0.353553	-0.353553	-0.353553	-0.353553	2.47487	-0.353553	-0.353553
DHRS9	-0.353553	-0.353553	-0.353553	-0.353553	-0.353553	2.47487	-0.353553	-0.353553
PCDHB8	-0.590622	-0.590622	-0.590622	0.358688	2.23574	-0.590622	0.358688	-0.590622
SLC34A1	-0.353553	-0.353553	-0.353553	-0.353553	-0.353553	-0.353553	-0.353553	2.47487
MIR212	-0.353553	-0.353553	-0.353553	-0.353553	-0.353553	-0.353553	-0.353553	2.47487
TEMN3-AS1	-0.353553	-0.353553	2.47487	-0.353553	-0.353553	-0.353553	-0.353553	-0.353553
SNORD57	-0.682207	-0.682207	1.50125	-0.682207	1.50059	-0.682207	0.409194	-0.682207
GTF2IP7	-1.07121	-1.07121	-0.623541	-0.623541	0.2718	1.67876	0.719471	0.719471
ZBTB7C	-0.661438	-0.661438	0.661438	-0.661438	-0.661438	0.661438	1.98431	-0.661438
GPR149	-0.353553	-0.353553	2.47487	-0.353553	-0.353553	-0.353553	-0.353553	-0.353553
LOC105374060	-0.353553	-0.353553	-0.353553	-0.353553	-0.353553	-0.353553	2.47487	-0.353553
TBX21	-0.582752	-0.582752	-0.582752	-0.582752	0.329382	-0.582752	2.255	0.329382
WDR93	-0.724569	-0.724569	-0.724569	-0.724569	1.20761	1.20761	-0.724569	1.20761
LOC101927447	-0.353553	-0.353553	-0.353553	-0.353553	-0.353553	-0.353553	2.47487	-0.353553
MIR155	-0.353553	-0.353553	2.47487	-0.353553	-0.353553	-0.353553	-0.353553	-0.353553
LINC01201	-0.353553	-0.353553	-0.353553	-0.353553	-0.353553	2.47487	-0.353553	-0.353553
AMBN	-0.353553	-0.353553	-0.353553	2.47487	-0.353553	-0.353553	-0.353553	-0.353553
LOC340357	-0.353553	-0.353553	2.47487	-0.353553	-0.353553	-0.353553	-0.353553	-0.353553
LOC101927495	-0.353553	-0.353553	-0.353553	-0.353553	2.47487	-0.353553	-0.353553	-0.353553
LCE1A	-0.353553	-0.353553	-0.353553	-0.353553	-0.353553	-0.353553	2.47487	-0.353553
FAM124B	-0.353553	-0.353553	2.47487	-0.353553	-0.353553	-0.353553	-0.353553	-0.353553
CD3G	-0.353553	-0.353553	-0.353553	-0.353553	2.47487	-0.353553	-0.353553	-0.353553
PROM2	-0.661438	-0.661438	-0.661438	-0.661438	0.661438	0.661438	-0.661438	1.98431
LINC02227	-0.540062	-0.540062	0.180021	-0.540062	-0.540062	-0.540062	0.180021	2.34027
LINC01250	-0.661438	-0.661438	1.98431	-0.661438	-0.661438	-0.661438	0.661438	0.661438
CTNND2	-0.353553	-0.353553	2.47487	-0.353553	-0.353553	-0.353553	-0.353553	-0.353553
LINC02539	-0.717251	-0.717251	-0.717251	2.18807	0.226978	-0.717251	0.226978	0.226978
LRG1	-0.353553	-0.353553	-0.353553	-0.353553	-0.353553	-0.353553	-0.353553	2.47487
LINC00840	-0.353553	-0.353553	-0.353553	-0.353553	2.47487	-0.353553	-0.353553	-0.353553
LINC01788	-0.353553	-0.353553	2.47487	-0.353553	-0.353553	-0.353553	-0.353553	-0.353553
FLJ42351	-1.1447	-1.1447	1.14847	0.379051	0.379051	0.379051	1.14847	-1.1447
MIR558	-0.353553	-0.353553	-0.353553	-0.353553	-0.353553	2.47487	-0.353553	-0.353553
ADAMTS18	-1.08012	-1.08012	-1.08012	0	0	1.08012	1.08012	1.08012
LINC01050	-0.619333	-0.619333	-0.619333	-0.372057	-0.372057	-0.619333	1.61072	1.61072
LINC02025	-0.353553	-0.353553	-0.353553	-0.353553	-0.353553	-0.353553	-0.353553	2.47487
LOC105371855	-0.540062	-0.540062	-0.540062	-0.540062	1.62019	-0.540062	1.62019	-0.540062
KCNK4	-0.353553	-0.353553	-0.353553	-0.353553	2.47487	-0.353553	-0.353553	-0.353553
FAM131C	-0.438739	-0.438739	-0.438739	-0.438739	-0.438739	-0.438739	2.40713	0.225298
PLVAP	-0.353553	-0.353553	-0.353553	-0.353553	-0.353553	2.47487	-0.353553	-0.353553
MEGF10	-0.777817	-0.777817	0.353553	-0.212132	1.48492	1.48492	-0.777817	-0.777817
RGS7BP	-0.420048	-0.420048	-0.420048	-0.420048	-0.420048	2.46028	-0.180021	-0.180021
LOC401554	-0.467707	-0.467707	-0.467707	-0.467707	-0.467707	0.467707	-0.467707	2.33854
KLRC4	-0.504016	-0.504016	-0.504016	-0.504016	2.18407	-0.504016	0.840027	-0.504016
LOC101559451	-0.353553	-0.353553	-0.353553	-0.353553	-0.353553	-0.353553	-0.353553	2.47487
RET	-1.17184	-1.17184	0.613824	1.17184	-0.613824	0.613824	1.17184	-0.613824
LRRC52	-0.353553	-0.353553	-0.353553	-0.353553	-0.353553	-0.353553	-0.353553	2.47487
ABCA4	-0.665576	-0.665576	0.302535	-0.665576	-0.665576	-0.665576	1.27065	1.7547
EN2	-0.506441	-0.506441	-0.506441	-0.506441	2.1691	-0.506441	0.86955	-0.506441
GRM3	-0.353553	-0.353553	-0.353553	-0.353553	2.47487	-0.353553	-0.353553	-0.353553
SP4	-0.5037	-0.5037	0.83624	-0.5037	-0.5037	-0.5037	2.18596	-0.5037
TRPM5	-0.353553	-0.353553	2.47487	-0.353553	-0.353553	-0.353553	-0.353553	-0.353553
DPEP1	-0.353553	-0.353553	-0.353553	2.47487	-0.353553	-0.353553	-0.353553	-0.353553
DLEU7-AS1	-0.353553	-0.353553	-0.353553	-0.353553	-0.353553	-0.353553	2.47487	-0.353553
PPBP	-0.504016	-0.504016	2.18407	0.840027	-0.504016	-0.504016	-0.504016	-0.504016
PAX7	-0.353553	-0.353553	-0.353553	-0.353553	2.47487	-0.353553	-0.353553	-0.353553
SNORD114-23	-0.540062	-0.540062	-0.540062	-0.540062	-0.540062	1.61987	-0.540062	1.6205
ANKRD20A12P	-0.790442	-0.790442	-0.790442	-0.790442	1.11528	1.72165	-0.184076	0.508915
CEACAM6	-0.353553	-0.353553	-0.353553	2.47487	-0.353553	-0.353553	-0.353553	-0.353553
LINC00474	-0.675435	-0.675435	-0.675435	-0.675435	0.422147	-0.675435	1.77302	1.18201
SOX14	-0.353553	-0.353553	-0.353553	-0.353553	-0.353553	-0.353553	-0.353553	2.47487
OMP	-0.724569	-0.724569	-0.724569	1.20761	1.20761	-0.724569	-0.724569	1.20761
SNORD68	-0.935414	-0.935414	-0.467498	-0.00013976	0.467498	-0.935414	1.40333	1.40305
FOXCUT	-0.353553	-0.353553	-0.353553	-0.353553	2.47487	-0.353553	-0.353553	-0.353553
OR1N2	-0.353553	-0.353553	-0.353553	2.47487	-0.353553	-0.353553	-0.353553	-0.353553
SELE	-0.353553	-0.353553	-0.353553	-0.353553	-0.353553	-0.353553	2.47487	-0.353553
SNORD73A	-0.540062	-0.540062	-0.540062	-0.540062	1.62019	-0.540062	1.62019	-0.540062
EPN3	-1.09267	-1.09267	1.06696	1.06696	-1.09267	0.0385649	1.06696	0.0385649
LYPD6B	-0.627495	-0.627495	0.209165	-0.627495	0.209165	2.30082	-0.627495	-0.209165
LOC105374042	-0.504016	-0.504016	-0.504016	2.18407	-0.504016	-0.504016	0.840027	-0.504016
LOC100996385	-0.353553	-0.353553	-0.353553	-0.353553	-0.353553	2.47487	-0.353553	-0.353553
SMCO1	-0.724569	-0.724569	-0.724569	1.20761	1.20761	-0.724569	-0.724569	1.20761
MIR4665	-0.643781	-0.643781	1.07316	-0.643781	-0.643781	-0.643781	1.93134	0.214406
FAM71B	-0.353553	-0.353553	-0.353553	2.47487	-0.353553	-0.353553	-0.353553	-0.353553
CCL5	-0.830055	-0.830055	1.88649	0.47791	0.47791	-0.830055	0.47791	-0.830055
LUNAR1	-0.353553	-0.353553	-0.353553	-0.353553	-0.353553	-0.353553	-0.353553	2.47487
HIST2H2BC	-0.503804	-0.503804	-0.503804	-0.503804	0.837481	2.18534	-0.503804	-0.503804
LOC105375483	-0.540062	-0.540062	1.62019	-0.540062	-0.540062	-0.540062	-0.540062	1.62019
LINC01848	-0.553912	-0.553912	-0.553912	-0.0615457	-0.553912	2.40028	-0.0615457	-0.0615457
ASIP	-0.991392	-0.991392	-0.117623	-0.991392	-0.117623	0.756146	0.756146	1.69713
SNORD114-11	-0.443928	-0.443928	-0.443928	-0.443928	0.266357	2.39721	-0.443928	-0.443928
KCNA4	-0.353553	-0.353553	2.47487	-0.353553	-0.353553	-0.353553	-0.353553	-0.353553
LINC02081	-0.504016	-0.504016	-0.504016	-0.504016	2.18407	-0.504016	0.840027	-0.504016
LOC102724804	-0.353553	-0.353553	-0.353553	-0.353553	-0.353553	-0.353553	-0.353553	2.47487
MIR940	-0.353553	-0.353553	-0.353553	2.47487	-0.353553	-0.353553	-0.353553	-0.353553
DPYS	-0.751712	-0.751712	-0.751712	-0.751712	1.46386	1.46386	0.51433	-0.435202
CD163	-0.58809	-0.58809	-0.58809	-0.117618	-0.58809	-0.117618	2.35236	0.235236
MYO1G	-0.504016	-0.504016	-0.504016	-0.504016	0.840027	-0.504016	2.18407	-0.504016
PRAMEF2	-0.353553	-0.353553	-0.353553	-0.353553	-0.353553	-0.353553	-0.353553	2.47487
AFP	-0.353553	-0.353553	-0.353553	-0.353553	-0.353553	-0.353553	2.47487	-0.353553
SOAT2	-0.353553	-0.353553	-0.353553	-0.353553	-0.353553	-0.353553	2.47487	-0.353553
WDR86	-0.540062	-0.540062	-0.540062	-0.540062	1.62019	1.62019	-0.540062	-0.540062
NKX2-8	-0.353553	-0.353553	-0.353553	-0.353553	-0.353553	2.47487	-0.353553	-0.353553
SPINT1	-0.608903	-0.608903	-0.121781	2.31383	-0.121781	-0.608903	-0.608903	0.365342
LINC01102	-0.353553	-0.353553	2.47487	-0.353553	-0.353553	-0.353553	-0.353553	-0.353553
CYP3A4	-0.540062	-0.540062	1.62019	-0.540062	-0.540062	-0.540062	1.62019	-0.540062
LINC00052	-0.353553	-0.353553	-0.353553	2.47487	-0.353553	-0.353553	-0.353553	-0.353553
ZSWIM2	-0.353553	-0.353553	-0.353553	-0.353553	-0.353553	-0.353553	2.47487	-0.353553
SNORD116-11	-0.643796	-0.643796	-0.643796	-0.643796	1.07299	1.93139	-0.643796	0.214599
LINC01248	-0.353553	-0.353553	-0.353553	-0.353553	-0.353553	2.47487	-0.353553	-0.353553
LOC257396	-1.27499	-1.27499	-0.118724	-0.118724	1.51243	0.810417	-0.345847	0.810417
PRB2	-0.644551	-0.644551	0.224506	-0.644551	-0.644551	1.93365	1.06459	-0.644551
LINC02101	-0.540062	-0.540062	-0.540062	1.62019	1.62019	-0.540062	-0.540062	-0.540062
PIGR	-0.540062	-0.540062	-0.540062	-0.540062	1.62019	-0.540062	1.62019	-0.540062
KRT87P	-0.540062	-0.540062	-0.540062	-0.540062	1.62019	-0.540062	-0.540062	1.62019
B3GALT5-AS1	-0.353553	-0.353553	-0.353553	2.47487	-0.353553	-0.353553	-0.353553	-0.353553
MYMX	-0.353553	-0.353553	-0.353553	-0.353553	2.47487	-0.353553	-0.353553	-0.353553
LINC01756	-0.651283	-0.651283	-0.651283	0.241905	1.87942	1.13509	-0.651283	-0.651283
PHEX-AS1	-0.447236	-0.447236	-0.447236	0.293017	2.3904	-0.447236	-0.447236	-0.447236
LOC101929134	-0.600245	-0.600245	-0.600245	0.771744	-0.600245	-0.600245	2.14373	0.0857493
MIR1184-3	-0.353553	-0.353553	2.47487	-0.353553	-0.353553	-0.353553	-0.353553	-0.353553
LINC01121	-0.353553	-0.353553	2.47487	-0.353553	-0.353553	-0.353553	-0.353553	-0.353553
PLCZ1	-1.45937	-1.45937	-0.18784	0.852506	0.0433477	0.274536	1.08369	0.852506
OLAH	-1.28654	-1.28654	-0.0756787	0.933371	0.327941	-0.479299	1.5388	0.327941
MATK	-0.353553	-0.353553	2.47487	-0.353553	-0.353553	-0.353553	-0.353553	-0.353553
LAIR2	-0.353553	-0.353553	-0.353553	-0.353553	-0.353553	-0.353553	-0.353553	2.47487
FEZF1	-0.353553	-0.353553	-0.353553	-0.353553	-0.353553	-0.353553	-0.353553	2.47487
KIF19	-0.353553	-0.353553	-0.353553	2.47487	-0.353553	-0.353553	-0.353553	-0.353553
SNORD144	-0.353553	-0.353553	-0.353553	-0.353553	2.47487	-0.353553	-0.353553	-0.353553
FAM228A	-0.353553	-0.353553	-0.353553	-0.353553	2.47487	-0.353553	-0.353553	-0.353553
LOC102724450	-0.353553	-0.353553	-0.353553	-0.353553	-0.353553	-0.353553	-0.353553	2.47487
CYP19A1	-1.25707	-1.25707	0.114279	0.114279	0.114279	1.94274	0.114279	0.114279
ANTXRLP1	-0.353553	-0.353553	-0.353553	-0.353553	-0.353553	-0.353553	2.47487	-0.353553
LOC105374428	-0.467707	-0.467707	0.467707	-0.467707	-0.467707	-0.467707	-0.467707	2.33854
SIGLEC5	-0.353553	-0.353553	-0.353553	-0.353553	-0.353553	-0.353553	2.47487	-0.353553
MIR6081	-0.353553	-0.353553	-0.353553	-0.353553	-0.353553	-0.353553	2.47487	-0.353553
HSPA6	-0.353553	-0.353553	-0.353553	-0.353553	-0.353553	-0.353553	-0.353553	2.47487
SNORD123	-0.353553	-0.353553	2.47487	-0.353553	-0.353553	-0.353553	-0.353553	-0.353553
MAL2	-0.540062	-0.540062	1.62019	-0.540062	-0.540062	-0.540062	-0.540062	1.62019
MAGED4B	-0.353553	-0.353553	-0.353553	-0.353553	-0.353553	-0.353553	2.47487	-0.353553
UGT2B4	-0.353553	-0.353553	2.47487	-0.353553	-0.353553	-0.353553	-0.353553	-0.353553
ZBTB20-AS3	-0.534936	-0.534936	0.412964	-0.534936	-0.534936	2.3227	-0.534936	-0.0609862
LILRA6	-0.540062	-0.540062	-0.540062	1.62019	-0.540062	-0.540062	1.62019	-0.540062
SNORD175	-0.353553	-0.353553	-0.353553	2.47487	-0.353553	-0.353553	-0.353553	-0.353553
LOC105378367	-0.851773	-0.851773	0.906726	0.906726	1.56616	0.0274766	-0.851773	-0.851773
LINC02054	-0.353553	-0.353553	-0.353553	-0.353553	-0.353553	-0.353553	2.47487	-0.353553
SNORD53B	-0.724569	-0.724569	-0.724569	-0.724569	1.20761	-0.724569	1.20761	1.20761
LOC105374972	-0.559879	-0.559879	-0.559879	-0.133305	-0.559879	2.21286	0.719845	-0.559879
TECRL	-0.353553	-0.353553	2.47487	-0.353553	-0.353553	-0.353553	-0.353553	-0.353553
LINC02343	-0.540062	-0.540062	-0.540062	-0.540062	-0.540062	1.62019	-0.540062	1.62019
C4orf17	-0.504016	-0.504016	2.18407	-0.504016	-0.504016	-0.504016	0.840027	-0.504016
OACYLP	-0.353553	-0.353553	2.47487	-0.353553	-0.353553	-0.353553	-0.353553	-0.353553
ADAM2	-0.353553	-0.353553	-0.353553	-0.353553	2.47487	-0.353553	-0.353553	-0.353553
LINC02586	-0.540062	-0.540062	-0.540062	-0.540062	1.62019	-0.540062	1.62019	-0.540062
TNNC2	-0.643796	-0.643796	1.07299	-0.643796	0.214599	1.93139	-0.643796	-0.643796
MICA-AS1	-0.427012	-0.427012	-0.427012	-0.427012	0.135639	2.42643	-0.427012	-0.427012
ZNF423	-0.846114	-0.846114	1.41019	-0.846114	0.282038	0.282038	-0.846114	1.41019
OTOF	-0.353553	-0.353553	2.47487	-0.353553	-0.353553	-0.353553	-0.353553	-0.353553
C6orf118	-0.353553	-0.353553	-0.353553	-0.353553	-0.353553	2.47487	-0.353553	-0.353553
FAM155B	-0.353553	-0.353553	-0.353553	-0.353553	-0.353553	-0.353553	2.47487	-0.353553
HOXA10	-0.540062	-0.540062	-0.540062	-0.540062	1.62019	-0.540062	1.62019	-0.540062
POU6F2-AS2	-0.353553	-0.353553	-0.353553	-0.353553	-0.353553	-0.353553	-0.353553	2.47487
GUCA1C	-0.353553	-0.353553	-0.353553	-0.353553	-0.353553	-0.353553	2.47487	-0.353553
SLC47A1	-0.540062	-0.540062	-0.540062	1.62019	-0.540062	-0.540062	-0.540062	1.62019
NUDT16P1	-0.540062	-0.540062	-0.540062	-0.540062	1.62019	-0.540062	-0.540062	1.62019
MIR548C	-0.540062	-0.540062	-0.540062	1.61931	-0.540062	-0.540062	1.62106	-0.540062
SCARNA11	-0.661343	-0.661343	-0.661343	0.660964	1.98479	-0.661343	-0.661343	0.660964
LINC01699	-0.353553	-0.353553	-0.353553	-0.353553	-0.353553	-0.353553	-0.353553	2.47487
MIR30A	-0.935414	-0.935414	6.89071e-05	6.89071e-05	1.87104	0.935001	-0.935414	6.89071e-05
CAPN11	-0.353553	-0.353553	-0.353553	-0.353553	-0.353553	-0.353553	-0.353553	2.47487
LOC554206	-0.353553	-0.353553	-0.353553	-0.353553	2.47487	-0.353553	-0.353553	-0.353553
MIR5188	-0.540062	-0.540062	-0.540062	1.62019	-0.540062	1.62019	-0.540062	-0.540062
SNORD1C	-0.935414	-0.935414	0.935725	-0.935414	0.935725	0.934481	-0.935414	0.935725
CASP16P	-0.540062	-0.540062	1.62019	-0.540062	-0.540062	-0.540062	1.62019	-0.540062
MIR6513	-0.353553	-0.353553	-0.353553	-0.353553	-0.353553	-0.353553	-0.353553	2.47487
LINC02033	-0.540062	-0.540062	-0.540062	1.62019	-0.540062	-0.540062	1.62019	-0.540062
OR5B2	-0.353553	-0.353553	-0.353553	-0.353553	2.47487	-0.353553	-0.353553	-0.353553
RNASE11	-0.353553	-0.353553	-0.353553	-0.353553	2.47487	-0.353553	-0.353553	-0.353553
SPRR2D	-0.540062	-0.540062	1.62019	-0.540062	-0.540062	-0.540062	-0.540062	1.62019
TTLL8	-0.353553	-0.353553	-0.353553	-0.353553	-0.353553	-0.353553	-0.353553	2.47487
NOS3	-0.353553	-0.353553	2.47487	-0.353553	-0.353553	-0.353553	-0.353553	-0.353553
MIR4307HG	-0.575205	-0.575205	-0.575205	-0.575205	0.0250089	-0.575205	0.625223	2.2258
APOD	-0.646633	-0.646633	1.9399	-0.646633	1.04024	0.25303	-0.646633	-0.646633
RNF125	-0.540062	-0.540062	-0.540062	-0.540062	1.62019	-0.540062	-0.540062	1.62019
UNC5A	-0.526212	-0.526212	-0.526212	-0.526212	1.9996	-0.526212	1.15767	-0.526212
LOC100506725	-0.353553	-0.353553	-0.353553	-0.353553	2.47487	-0.353553	-0.353553	-0.353553
LINC02283	-0.353553	-0.353553	-0.353553	-0.353553	2.47487	-0.353553	-0.353553	-0.353553
POU5F1P4	-0.540062	-0.540062	-0.540062	1.62019	1.62019	-0.540062	-0.540062	-0.540062
EMBP1	-0.353553	-0.353553	2.47487	-0.353553	-0.353553	-0.353553	-0.353553	-0.353553
CNTN5	-0.713247	-0.713247	-0.713247	-0.713247	-0.713247	0.998545	1.56914	0.998545
CD1A	-0.353553	-0.353553	2.47487	-0.353553	-0.353553	-0.353553	-0.353553	-0.353553
LINC02026	-0.540062	-0.540062	1.62019	-0.540062	-0.540062	-0.540062	-0.540062	1.62019
MUC17	-0.353553	-0.353553	2.47487	-0.353553	-0.353553	-0.353553	-0.353553	-0.353553
PIFO	-0.353553	-0.353553	-0.353553	-0.353553	2.47487	-0.353553	-0.353553	-0.353553
GJD4	-0.353553	-0.353553	-0.353553	-0.353553	-0.353553	-0.353553	-0.353553	2.47487
KLRB1	-0.540062	-0.540062	1.62019	-0.540062	-0.540062	-0.540062	-0.540062	1.62019
LOC390877	-0.353553	-0.353553	-0.353553	-0.353553	-0.353553	-0.353553	-0.353553	2.47487
LOC102724297	-0.629711	-0.629711	-0.629711	-0.629711	-0.629711	1.20217	1.88913	0.0572464
DUXAP8	-1.06066	-1.06066	0.353553	0.353553	1.76777	0.353553	0.353553	-1.06066
MAGED4	-0.353553	-0.353553	-0.353553	-0.353553	-0.353553	-0.353553	2.47487	-0.353553
SAPCD1	-0.353553	-0.353553	-0.353553	-0.353553	2.47487	-0.353553	-0.353553	-0.353553
PAK5	-0.467707	-0.467707	-0.467707	-0.467707	-0.467707	2.33854	-0.467707	0.467707
LINC02008	-0.540062	-0.540062	-0.540062	-0.540062	1.62019	1.62019	-0.540062	-0.540062
LINC00173	-0.540062	-0.540062	-0.540062	1.62019	1.62019	-0.540062	-0.540062	-0.540062
DCAF8L2	-0.353553	-0.353553	-0.353553	-0.353553	-0.353553	-0.353553	-0.353553	2.47487
LINC01767	-0.540062	-0.540062	-0.540062	1.62019	-0.540062	-0.540062	-0.540062	1.62019
SNORD116-12	-0.353553	-0.353553	2.47487	-0.353553	-0.353553	-0.353553	-0.353553	-0.353553
MIR664A	-0.353553	-0.353553	-0.353553	2.47487	-0.353553	-0.353553	-0.353553	-0.353553
PPIAP30	-0.353553	-0.353553	-0.353553	-0.353553	-0.353553	-0.353553	2.47487	-0.353553
LRIT3	-0.600245	-0.600245	-0.600245	2.14373	-0.600245	-0.600245	0.771744	0.0857493
SMOC2	-0.840027	-0.840027	0.504016	-0.840027	-0.840027	0.504016	0.504016	1.84806
CNPY1	-0.353553	-0.353553	-0.353553	-0.353553	-0.353553	2.47487	-0.353553	-0.353553
MYO18B	-0.353553	-0.353553	-0.353553	-0.353553	-0.353553	-0.353553	-0.353553	2.47487
SLC10A4	-0.353553	-0.353553	-0.353553	2.47487	-0.353553	-0.353553	-0.353553	-0.353553
HAGLR	-0.353553	-0.353553	-0.353553	-0.353553	-0.353553	-0.353553	2.47487	-0.353553
SIGLEC1	-0.353553	-0.353553	-0.353553	-0.353553	2.47487	-0.353553	-0.353553	-0.353553
TSSK6	-0.723394	-0.723394	0.239175	-0.723394	2.17605	0.239175	0.239175	-0.723394
LOC388242	-0.540062	-0.540062	1.62019	-0.540062	-0.540062	-0.540062	-0.540062	1.62019
LMOD3	-0.724569	-0.724569	-0.724569	-0.724569	1.20761	-0.724569	1.20761	1.20761
ECSCR	-0.724569	-0.724569	1.20761	1.20761	1.20761	-0.724569	-0.724569	-0.724569
NCAN	-0.353553	-0.353553	2.47487	-0.353553	-0.353553	-0.353553	-0.353553	-0.353553
ANAPC1P1	-0.540062	-0.540062	-0.540062	-0.540062	-0.540062	-0.540062	1.62019	1.62019
UGT2B7	-0.763763	-0.763763	-0.763763	0	0	1.52753	1.52753	-0.763763
MIR1343	-0.353553	-0.353553	2.47487	-0.353553	-0.353553	-0.353553	-0.353553	-0.353553
PRDM12	-0.540062	-0.540062	-0.540062	-0.540062	-0.540062	-0.540062	1.62019	1.62019
LCAL1	-0.353553	-0.353553	-0.353553	-0.353553	-0.353553	-0.353553	2.47487	-0.353553
APLN	-0.540062	-0.540062	-0.540062	-0.540062	-0.540062	-0.540062	1.62019	1.62019
BST2	-0.353553	-0.353553	-0.353553	-0.353553	2.47487	-0.353553	-0.353553	-0.353553
XKR4	-0.935414	-0.935414	0	-0.935414	0.935414	1.87083	0	0
POU3F2	-0.353553	-0.353553	-0.353553	-0.353553	-0.353553	2.47487	-0.353553	-0.353553
MYOC	-0.353553	-0.353553	-0.353553	-0.353553	2.47487	-0.353553	-0.353553	-0.353553
LINC02232	-0.443928	-0.443928	-0.443928	-0.443928	-0.443928	2.39721	0.266357	-0.443928
LOC101927964	-0.353553	-0.353553	2.47487	-0.353553	-0.353553	-0.353553	-0.353553	-0.353553
LINC00589	-0.353553	-0.353553	-0.353553	-0.353553	-0.353553	-0.353553	-0.353553	2.47487
TMEM179	-0.353553	-0.353553	-0.353553	-0.353553	-0.353553	-0.353553	-0.353553	2.47487
LOC100289495	-0.838338	-0.838338	1.42518	1.42518	-0.838338	-0.838338	0.251502	0.251502
SYT9	-0.353553	-0.353553	-0.353553	-0.353553	2.47487	-0.353553	-0.353553	-0.353553
GABRA3	-0.540062	-0.540062	-0.540062	-0.540062	1.62019	1.62019	-0.540062	-0.540062
DUSP26	-0.353553	-0.353553	-0.353553	-0.353553	-0.353553	-0.353553	-0.353553	2.47487
ZNF30-AS1	-0.540062	-0.540062	-0.540062	1.62019	-0.540062	-0.540062	1.62019	-0.540062
MIR4292	-0.353553	-0.353553	2.47487	-0.353553	-0.353553	-0.353553	-0.353553	-0.353553
CCDC92B	-0.353553	-0.353553	-0.353553	-0.353553	-0.353553	-0.353553	2.47487	-0.353553
CCAT1	-1.31168	-1.31168	0.787008	-0.712055	0.487196	0.487196	1.38663	0.187383
LINC00211	-0.688185	-0.688185	-0.190349	-0.688185	-0.688185	1.81564	-0.190349	1.3178
KLF17	-0.540062	-0.540062	1.62019	1.62019	-0.540062	-0.540062	-0.540062	-0.540062
CHRNB3	-0.846114	-0.846114	0.282038	-0.846114	0.282038	-0.846114	1.41019	1.41019
COL23A1	-0.353553	-0.353553	-0.353553	2.47487	-0.353553	-0.353553	-0.353553	-0.353553
SNORA90	-0.540062	-0.540062	-0.540062	1.62019	-0.540062	1.62019	-0.540062	-0.540062
LOC100128164	-0.539067	-0.539067	1.73069	-0.539067	-0.539067	-0.539067	1.50371	-0.539067
SNORD116-8	-0.540062	-0.540062	-0.540062	-0.540062	1.62019	-0.540062	-0.540062	1.62019
IGBP1P1	-0.452207	-0.452207	-0.452207	-0.0902665	-0.0902665	2.44157	-0.452207	-0.452207
ODF1	-0.353553	-0.353553	-0.353553	-0.353553	2.47487	-0.353553	-0.353553	-0.353553
MIR663AHG	-0.81432	-0.81432	0.43848	-0.81432	0.43848	-0.81432	1.94184	0.43848
CCDC148-AS1	-1.18208	-1.18208	-0.825226	0.0669102	0.959046	1.49433	0.0669102	0.602192
GBX1	-0.829567	-0.829567	-0.829567	1.44083	1.44083	0.218307	0.218307	-0.829567
BLACAT1	-0.540062	-0.540062	-0.540062	-0.540062	-0.540062	-0.540062	1.62019	1.62019
C8orf89	-0.472016	-0.472016	0.506981	2.32512	-0.472016	-0.472016	-0.472016	-0.472016
CLEC6A	-0.353553	-0.353553	-0.353553	-0.353553	2.47487	-0.353553	-0.353553	-0.353553
PLD5	-0.935414	-0.935414	-0.935414	0.935414	0.935414	0.935414	-0.935414	0.935414
SNORD26	-0.91309	-0.91309	-0.248799	-0.249212	1.74283	-0.91309	1.07937	0.415078
HIPK1-AS1	-0.445705	-0.445705	-0.445705	-0.445705	2.3936	-0.445705	0.280629	-0.445705
DOCK9-AS1	-0.600242	-0.600242	-0.600242	-0.600242	2.14582	-0.600242	0.765447	0.0899446
CD93	-0.353553	-0.353553	-0.353553	-0.353553	2.47487	-0.353553	-0.353553	-0.353553
MSMB	-0.353553	-0.353553	-0.353553	2.47487	-0.353553	-0.353553	-0.353553	-0.353553
ACHE	-0.504016	-0.504016	-0.504016	-0.504016	-0.504016	-0.504016	2.18407	0.840027
KCNAB1-AS2	-0.353553	-0.353553	-0.353553	-0.353553	2.47487	-0.353553	-0.353553	-0.353553
ADGRF5	-0.540062	-0.540062	1.62019	-0.540062	-0.540062	-0.540062	-0.540062	1.62019
IFNA5	-0.353553	-0.353553	-0.353553	-0.353553	-0.353553	-0.353553	2.47487	-0.353553
CRYBB1	-0.353553	-0.353553	-0.353553	-0.353553	-0.353553	-0.353553	2.47487	-0.353553
CALB1	-0.999119	-0.999119	0.777093	-0.999119	-0.111013	1.6652	0.777093	-0.111013
AREG	-1.01362	-1.01362	0.317703	-0.408475	2.01212	0.680792	-0.287445	-0.287445
TRPC2	-0.353553	-0.353553	-0.353553	-0.353553	-0.353553	-0.353553	-0.353553	2.47487
GPR158-AS1	-0.535064	-0.535064	-0.535064	-0.535064	-0.535064	-0.535064	1.85912	1.35126
C12orf50	-0.518761	-0.518761	-0.518761	-0.400187	-0.518761	-0.518761	2.20844	0.785552
GPRIN2	-0.353553	-0.353553	-0.353553	-0.353553	-0.353553	-0.353553	-0.353553	2.47487
LINC00996	-0.540062	-0.540062	-0.540062	1.62019	1.62019	-0.540062	-0.540062	-0.540062
C11orf53	-0.353553	-0.353553	-0.353553	-0.353553	-0.353553	2.47487	-0.353553	-0.353553
CWH43	-0.521852	-0.521852	-0.521852	-0.521852	-0.521852	-0.521852	2.04727	1.08385
SERPINA2	-0.353553	-0.353553	-0.353553	-0.353553	-0.353553	-0.353553	2.47487	-0.353553
PIK3CG	-1.05323	-1.05323	1.75538	0.734066	0.734066	-0.670234	-0.414907	-0.0319159
LINC02465	-0.540062	-0.540062	1.62019	1.62019	-0.540062	-0.540062	-0.540062	-0.540062
FREM2	-0.724569	-0.724569	1.20761	-0.724569	1.20761	-0.724569	-0.724569	1.20761
HTR3B	-0.353553	-0.353553	-0.353553	-0.353553	-0.353553	-0.353553	-0.353553	2.47487
LOC105374546	-0.353553	-0.353553	-0.353553	-0.353553	-0.353553	-0.353553	-0.353553	2.47487
MIR4658	-0.353553	-0.353553	-0.353553	-0.353553	-0.353553	-0.353553	2.47487	-0.353553
BMX	-0.540062	-0.540062	1.62019	-0.540062	-0.540062	-0.540062	-0.540062	1.62019
KLRF2	-0.353553	-0.353553	-0.353553	-0.353553	-0.353553	2.47487	-0.353553	-0.353553
LOC110384692	-0.353553	-0.353553	-0.353553	2.47487	-0.353553	-0.353553	-0.353553	-0.353553
ANOS1	-1.12446	-1.12446	0.645184	0.202772	0.497713	1.82495	-0.534581	-0.38711
MIR1184-1	-0.353553	-0.353553	2.47487	-0.353553	-0.353553	-0.353553	-0.353553	-0.353553
SIX6	-0.353553	-0.353553	-0.353553	2.47487	-0.353553	-0.353553	-0.353553	-0.353553
SNORD71	-0.353553	-0.353553	-0.353553	-0.353553	2.47487	-0.353553	-0.353553	-0.353553
ALDH1L1-AS2	-0.353553	-0.353553	-0.353553	-0.353553	-0.353553	-0.353553	-0.353553	2.47487
LOC100996671	-0.353553	-0.353553	-0.353553	-0.353553	-0.353553	-0.353553	2.47487	-0.353553
LOC105377590	-0.353553	-0.353553	2.47487	-0.353553	-0.353553	-0.353553	-0.353553	-0.353553
EFCAB3	-0.353553	-0.353553	2.47487	-0.353553	-0.353553	-0.353553	-0.353553	-0.353553
LOC100507377	-0.353553	-0.353553	2.47487	-0.353553	-0.353553	-0.353553	-0.353553	-0.353553
CACNG2	-0.661438	-0.661438	-0.661438	0.661438	-0.661438	-0.661438	0.661438	1.98431
BEST4	-0.502475	-0.502475	-0.502475	-0.502475	0.821694	-0.502475	-0.502475	2.19316
SNORD91B	-0.353553	-0.353553	-0.353553	-0.353553	-0.353553	-0.353553	-0.353553	2.47487
FOXN4	-0.353553	-0.353553	-0.353553	-0.353553	2.47487	-0.353553	-0.353553	-0.353553
LINC02546	-0.353553	-0.353553	2.47487	-0.353553	-0.353553	-0.353553	-0.353553	-0.353553
VTCN1	-0.532861	-0.532861	-0.532861	-0.532861	-0.532861	-0.532861	1.90307	1.29409
ERP27	-1.20761	-1.20761	0.724569	0.724569	0.724569	-1.20761	0.724569	0.724569
ZAP70	-0.540062	-0.540062	1.62019	-0.540062	1.62019	-0.540062	-0.540062	-0.540062
IVL	-0.998772	-0.998772	0.905179	1.66462	-0.806238	-0.619052	0.52011	0.332924
ZNF157	-0.682221	-0.682221	0.409333	-0.682221	1.50089	1.50089	-0.682221	-0.682221
SNORD116-30	-0.353553	-0.353553	-0.353553	-0.353553	-0.353553	2.47487	-0.353553	-0.353553
ZBTB12	-0.724569	-0.724569	1.20761	1.20761	1.20761	-0.724569	-0.724569	-0.724569
HOXA11-AS	-0.353553	-0.353553	-0.353553	-0.353553	-0.353553	2.47487	-0.353553	-0.353553
GK3P	-1.20761	-1.20761	0.724569	0.724569	0.724569	-1.20761	0.724569	0.724569
ZNF723	-0.353553	-0.353553	-0.353553	-0.353553	-0.353553	-0.353553	2.47487	-0.353553
FAM216B	-0.661438	-0.661438	-0.661438	-0.661438	1.98431	-0.661438	0.661438	0.661438
LOC105370457	-1.14184	-1.14184	0.888101	0.0761229	0.888101	-0.532861	-0.532861	1.49708
TUNAR	-0.353553	-0.353553	-0.353553	-0.353553	-0.353553	-0.353553	-0.353553	2.47487
LINC01945	-0.652713	-0.652713	0.159552	-0.652713	-0.652713	-0.652713	1.66804	1.43597
GOLGA8N	-0.353553	-0.353553	-0.353553	2.47487	-0.353553	-0.353553	-0.353553	-0.353553
MLIP	-1.13518	-1.13518	0.882919	0.882919	-0.126131	-1.13518	0.882919	0.882919
RGPD4	-0.540062	-0.540062	-0.540062	1.62019	-0.540062	-0.540062	1.62019	-0.540062
TNXB	-0.353553	-0.353553	-0.353553	-0.353553	-0.353553	2.47487	-0.353553	-0.353553
LINC02245	-0.353553	-0.353553	2.47487	-0.353553	-0.353553	-0.353553	-0.353553	-0.353553
IL1R2	-0.935414	-0.935414	0.935414	-0.935414	0.935414	-0.935414	0.935414	0.935414
SELENOKP3	-0.353553	-0.353553	-0.353553	-0.353553	2.47487	-0.353553	-0.353553	-0.353553
IFNA1	-0.957179	-0.957179	1.5953	0.0652938	1.08406	0.572826	-0.445943	-0.957179
OR7E5P	-0.353553	-0.353553	-0.353553	-0.353553	-0.353553	2.47487	-0.353553	-0.353553
LINC01847	-0.540062	-0.540062	-0.540062	1.62019	-0.540062	-0.540062	-0.540062	1.62019
ATOH7	-0.353553	-0.353553	-0.353553	-0.353553	-0.353553	-0.353553	2.47487	-0.353553
CHRNA6	-0.353553	-0.353553	-0.353553	-0.353553	-0.353553	-0.353553	-0.353553	2.47487
ERC2	-1.06066	-1.06066	0.353553	-1.06066	0.353553	0.353553	1.76777	0.353553
LOC283045	-0.782555	-0.782555	-0.484439	-0.484439	-0.0869505	-0.484439	1.90049	1.20489
CST4	-1.14249	-1.14249	1.14437	1.22953	0.791194	0.350355	-0.79182	-0.438648
CPB2	-0.85863	-0.85863	1.16168	1.16168	-0.85863	-0.85863	-0.0505076	1.16168
DSG1-AS1	-0.353553	-0.353553	-0.353553	-0.353553	-0.353553	-0.353553	2.47487	-0.353553
KCNA7	-0.845946	-0.845946	0.519985	0.519985	1.82383	-0.845946	-0.845946	0.519985
COL6A4P1	-0.504016	-0.504016	-0.504016	-0.504016	2.18407	0.840027	-0.504016	-0.504016
LINC02221	-0.353553	-0.353553	-0.353553	-0.353553	-0.353553	-0.353553	-0.353553	2.47487
BFSP2-AS1	-0.661438	-0.661438	-0.661438	-0.661438	1.98431	-0.661438	0.661438	0.661438
FAM30A	-0.353553	-0.353553	2.47487	-0.353553	-0.353553	-0.353553	-0.353553	-0.353553
KCNN1	-0.540062	-0.540062	-0.540062	-0.540062	-0.540062	1.62019	1.62019	-0.540062
SNORD42A	-0.353553	-0.353553	-0.353553	2.47487	-0.353553	-0.353553	-0.353553	-0.353553
CFAP74	-0.353553	-0.353553	-0.353553	-0.353553	-0.353553	2.47487	-0.353553	-0.353553
LOC101927131	-0.353553	-0.353553	-0.353553	-0.353553	-0.353553	2.47487	-0.353553	-0.353553
ACP7	-0.602087	-0.602087	-0.602087	-0.154022	1.30219	-0.602087	-0.602087	1.86227
SNORD31	-0.353553	-0.353553	-0.353553	-0.353553	-0.353553	2.47487	-0.353553	-0.353553
MIR1184-2	-0.353553	-0.353553	2.47487	-0.353553	-0.353553	-0.353553	-0.353553	-0.353553
SUN3	-1.03143	-1.03143	1.50748	-0.0793408	0.872749	-1.03143	-0.0793408	0.872749
MIR569	-0.353553	-0.353553	-0.353553	-0.353553	-0.353553	-0.353553	2.47487	-0.353553
LINC02299	-0.353553	-0.353553	-0.353553	-0.353553	-0.353553	2.47487	-0.353553	-0.353553
CLIC5	-0.353553	-0.353553	-0.353553	-0.353553	-0.353553	2.47487	-0.353553	-0.353553
HAO1	-0.540062	-0.540062	1.62019	-0.540062	1.62019	-0.540062	-0.540062	-0.540062
LOC100507437	-0.353553	-0.353553	-0.353553	-0.353553	2.47487	-0.353553	-0.353553	-0.353553
NKAIN1	-0.589256	-0.589256	0.353553	-0.589256	2.23917	-0.589256	-0.589256	0.353553
SLC30A8	-0.353553	-0.353553	-0.353553	2.47487	-0.353553	-0.353553	-0.353553	-0.353553
LINC00927	-0.540062	-0.540062	1.62019	-0.540062	-0.540062	-0.540062	1.62019	-0.540062
YWHAEP7	-0.467707	-0.467707	-0.467707	2.33854	-0.467707	-0.467707	0.467707	-0.467707
LOC101927450	-0.353553	-0.353553	-0.353553	-0.353553	-0.353553	-0.353553	-0.353553	2.47487
NEURL3	-0.353553	-0.353553	-0.353553	-0.353553	-0.353553	-0.353553	2.47487	-0.353553
LINC01531	-0.353553	-0.353553	-0.353553	2.47487	-0.353553	-0.353553	-0.353553	-0.353553
MIR758	-0.353553	-0.353553	2.47487	-0.353553	-0.353553	-0.353553	-0.353553	-0.353553
RBP7	-0.353553	-0.353553	-0.353553	-0.353553	-0.353553	2.47487	-0.353553	-0.353553
LOC101927079	-0.353553	-0.353553	-0.353553	-0.353553	-0.353553	2.47487	-0.353553	-0.353553
LINC01989	-0.935414	-0.935414	0.935414	0.935414	-0.935414	0.935414	0.935414	-0.935414
RCVRN	-0.353553	-0.353553	-0.353553	-0.353553	-0.353553	-0.353553	2.47487	-0.353553
STMN2	-0.353553	-0.353553	-0.353553	-0.353553	-0.353553	-0.353553	2.47487	-0.353553
SLC24A2	-1.24763	-1.24763	-0.479857	-0.479857	1.05569	1.05569	1.05569	0.287914
ARL 14.00	-0.600244	-0.600244	-0.600244	-0.600244	0.0836254	-0.600244	0.774928	2.14267
SLC25A31	-0.540062	-0.540062	-0.540062	-0.540062	1.62019	-0.540062	-0.540062	1.62019
LINC01354	-0.353553	-0.353553	-0.353553	-0.353553	-0.353553	-0.353553	2.47487	-0.353553
FAM172BP	-0.353553	-0.353553	-0.353553	-0.353553	-0.353553	-0.353553	-0.353553	2.47487
ASAH2	-0.353553	-0.353553	-0.353553	-0.353553	-0.353553	-0.353553	2.47487	-0.353553
MIR548AO	-0.353553	-0.353553	-0.353553	2.47487	-0.353553	-0.353553	-0.353553	-0.353553
ATP13A5	-0.353553	-0.353553	-0.353553	2.47487	-0.353553	-0.353553	-0.353553	-0.353553
GUCY1B2	-0.353553	-0.353553	-0.353553	-0.353553	-0.353553	2.47487	-0.353553	-0.353553
PLEKHS1	-0.353553	-0.353553	-0.353553	-0.353553	-0.353553	2.47487	-0.353553	-0.353553
FAM19A4	-0.526212	-0.526212	-0.105242	-0.526212	-0.526212	2.42057	-0.105242	-0.105242
C10orf126	-0.634767	-0.634767	2.09961	-0.634767	-0.634767	0.537111	-0.634767	0.537111
KDM7A-DT	-0.707107	-0.707107	1.41421	-0.707107	-0.707107	-0.707107	1.41421	0.707107
SNORD116-3	-0.353553	-0.353553	-0.353553	-0.353553	-0.353553	-0.353553	2.47487	-0.353553
NLRP4	-0.353553	-0.353553	-0.353553	-0.353553	-0.353553	2.47487	-0.353553	-0.353553
DCX	-0.540062	-0.540062	1.62019	-0.540062	-0.540062	-0.540062	-0.540062	1.62019
SH2D7	-0.49974	-0.49974	-0.49974	-0.49974	-0.49974	2.20853	-0.49974	0.789912
MIR377	-0.353553	-0.353553	2.47487	-0.353553	-0.353553	-0.353553	-0.353553	-0.353553
LOC100507599	-0.662145	-0.662145	-0.662145	-0.662145	0.664981	1.98076	-0.662145	0.664981
PAQR9-AS1	-0.540062	-0.540062	-0.540062	-0.540062	-0.540062	1.62019	1.62019	-0.540062
BEX1	-0.935414	-0.935414	1.87083	0	-0.935414	0	0	0.935414
LINC01793	-0.353553	-0.353553	2.47487	-0.353553	-0.353553	-0.353553	-0.353553	-0.353553
HEMGN	-0.353553	-0.353553	2.47487	-0.353553	-0.353553	-0.353553	-0.353553	-0.353553
COX8C	-0.353553	-0.353553	-0.353553	-0.353553	-0.353553	-0.353553	-0.353553	2.47487
LINC02211	-0.353553	-0.353553	-0.353553	2.47487	-0.353553	-0.353553	-0.353553	-0.353553
PVALB	-0.353553	-0.353553	-0.353553	-0.353553	-0.353553	2.47487	-0.353553	-0.353553
LY86	-0.353553	-0.353553	-0.353553	2.47487	-0.353553	-0.353553	-0.353553	-0.353553
DCAF12L1	-0.353553	-0.353553	-0.353553	-0.353553	2.47487	-0.353553	-0.353553	-0.353553
PDGFB	-0.843089	-0.843089	-0.0815892	-0.0815892	2.09412	-0.843089	-0.0815892	0.67991
SNORA11B	-0.540062	-0.540062	-0.540062	-0.540062	-0.540062	1.62019	-0.540062	1.62019
P4HA3-AS1	-0.589256	-0.589256	0.353553	0.353553	-0.589256	-0.589256	2.23917	-0.589256
METTL7B	-0.353553	-0.353553	-0.353553	-0.353553	-0.353553	-0.353553	2.47487	-0.353553
FAM86B1	-0.661438	-0.661438	0.661438	1.98431	-0.661438	-0.661438	0.661438	-0.661438
METTL11B	-0.540062	-0.540062	-0.540062	1.62019	-0.540062	-0.540062	1.62019	-0.540062
BRINP2	-0.625046	-0.625046	-0.625046	-0.625046	0.284112	-0.625046	0.738691	2.10243
ELAVL2	-0.540062	-0.540062	1.62019	-0.540062	-0.540062	-0.540062	-0.540062	1.62019
LRRC77P	-0.460784	-0.460784	-0.460784	-0.460784	2.35813	0.406574	-0.460784	-0.460784
HBG2	-0.353553	-0.353553	-0.353553	-0.353553	2.47487	-0.353553	-0.353553	-0.353553
IL24	-0.967249	-0.967249	-0.131028	1.75342	0.493194	-0.967249	0.917194	-0.131028
LOC105373656	-0.353553	-0.353553	2.47487	-0.353553	-0.353553	-0.353553	-0.353553	-0.353553
MIR495	-0.353553	-0.353553	-0.353553	-0.353553	-0.353553	-0.353553	2.47487	-0.353553
MMP7	-0.645685	-0.645685	-0.645685	1.93706	1.05154	-0.645685	0.239826	-0.645685
CXCL11	-0.353553	-0.353553	-0.353553	-0.353553	-0.353553	-0.353553	2.47487	-0.353553
TRPC7-AS2	-0.506692	-0.506692	0.0723845	2.38869	0.0723845	-0.506692	-0.506692	-0.506692
LOC105372672	-0.353553	-0.353553	-0.353553	-0.353553	-0.353553	-0.353553	-0.353553	2.47487
LINC02383	-0.681109	-0.681109	-0.681109	0.731561	2.14423	-0.681109	-0.0756787	-0.0756787
XIRP2-AS1	-0.962196	-0.962196	-0.962196	1.05939	0.592868	0.0485957	-0.417923	1.60366
C8B	-0.353553	-0.353553	-0.353553	-0.353553	-0.353553	-0.353553	-0.353553	2.47487
LOC101929122	-0.353553	-0.353553	-0.353553	-0.353553	-0.353553	-0.353553	-0.353553	2.47487
SCARNA23	-0.353553	-0.353553	-0.353553	-0.353553	-0.353553	-0.353553	-0.353553	2.47487
LINC02389	-0.427948	-0.427948	-0.427948	-0.427948	-0.427948	2.42504	-0.427948	0.142649
EXTL3-AS1	-0.353553	-0.353553	-0.353553	-0.353553	2.47487	-0.353553	-0.353553	-0.353553
LINC01640	-0.353553	-0.353553	-0.353553	-0.353553	-0.353553	-0.353553	-0.353553	2.47487
TP53TG3D	-0.353553	-0.353553	2.47487	-0.353553	-0.353553	-0.353553	-0.353553	-0.353553
MIR6835	-0.540062	-0.540062	1.62019	-0.540062	-0.540062	-0.540062	1.62019	-0.540062
SNORA75	-0.682274	-0.682274	0.409864	-0.682274	1.50075	-0.682274	-0.682274	1.50075
SNORD114-22	-0.540062	-0.540062	-0.540062	-0.540062	1.62019	-0.540062	-0.540062	1.62019
SCARNA21B	-0.353553	-0.353553	-0.353553	-0.353553	-0.353553	-0.353553	-0.353553	2.47487
LINC02009	-0.353553	-0.353553	-0.353553	-0.353553	-0.353553	-0.353553	2.47487	-0.353553
MUC7	-0.724569	-0.724569	-0.724569	-0.724569	1.20761	-0.724569	1.20761	1.20761
DBIL5P2	-0.353553	-0.353553	-0.353553	-0.353553	-0.353553	-0.353553	2.47487	-0.353553
LOC101928796	-0.540062	-0.540062	1.62019	-0.540062	1.62019	-0.540062	-0.540062	-0.540062
LOC254896	-0.744179	-0.744179	0.221242	-0.744179	-0.261468	-0.744179	1.26712	1.74983
LINC01841	-0.724569	-0.724569	1.20761	1.20761	1.20761	-0.724569	-0.724569	-0.724569
TTC39A-AS1	-0.353553	-0.353553	-0.353553	-0.353553	2.47487	-0.353553	-0.353553	-0.353553
LOC102724238	-0.590458	-0.590458	0.358069	-0.590458	0.358069	2.23615	-0.590458	-0.590458
PLCH2	-0.724569	-0.724569	1.20761	1.20761	1.20761	-0.724569	-0.724569	-0.724569
SBK1	-0.353553	-0.353553	-0.353553	-0.353553	2.47487	-0.353553	-0.353553	-0.353553
CD74	-0.540062	-0.540062	-0.540062	-0.540062	-0.540062	-0.540062	1.62019	1.62019
LOC101928674	-0.931525	-0.931525	-0.00386525	1.88238	-0.00386525	-0.931525	0.923795	-0.00386525
CYTIP	-0.353553	-0.353553	2.47487	-0.353553	-0.353553	-0.353553	-0.353553	-0.353553
FNDC7	-0.682221	-0.682221	-0.682221	0.409333	-0.682221	-0.682221	1.50089	1.50089
RIMBP2	-0.724569	-0.724569	1.20761	-0.724569	-0.724569	1.20761	-0.724569	1.20761
NOC2LP2	-0.353553	-0.353553	-0.353553	-0.353553	-0.353553	-0.353553	-0.353553	2.47487
MIR555	-0.724569	-0.724569	-0.724569	1.20761	1.20761	-0.724569	-0.724569	1.20761
STARD6	-0.353553	-0.353553	2.47487	-0.353553	-0.353553	-0.353553	-0.353553	-0.353553
LINC01630	-0.526212	-0.526212	-0.526212	1.15767	1.9996	-0.526212	-0.526212	-0.526212
TBC1D3B	-0.353553	-0.353553	-0.353553	2.47487	-0.353553	-0.353553	-0.353553	-0.353553
TMPRSS11BNL	-0.540062	-0.540062	1.62019	-0.540062	-0.540062	-0.540062	1.62019	-0.540062
SAA2	-0.914412	-0.914412	1.07535	1.07535	1.07535	-0.914412	-0.914412	0.431602
DQX1	-0.353553	-0.353553	-0.353553	-0.353553	-0.353553	2.47487	-0.353553	-0.353553
NKAIN4	-0.353553	-0.353553	-0.353553	-0.353553	-0.353553	2.47487	-0.353553	-0.353553
ANKRD30BP3	-0.540062	-0.540062	-0.540062	-0.540062	1.62019	-0.540062	1.62019	-0.540062
SPATS1	-0.540062	-0.540062	1.62019	-0.540062	-0.540062	-0.540062	1.62019	-0.540062
SLC9A2	-0.540062	-0.540062	-0.540062	1.62019	1.62019	-0.540062	-0.540062	-0.540062
LOC101929528	-0.353553	-0.353553	-0.353553	-0.353553	-0.353553	2.47487	-0.353553	-0.353553
LGALS16	-0.353553	-0.353553	-0.353553	-0.353553	-0.353553	-0.353553	-0.353553	2.47487
LINC00920	-0.643796	-0.643796	-0.643796	0.214599	-0.643796	1.93139	-0.643796	1.07299
MIR25	-0.540062	-0.540062	1.62094	-0.540062	-0.540062	-0.540062	-0.540062	1.61943
PRKCB	-0.353553	-0.353553	-0.353553	-0.353553	-0.353553	2.47487	-0.353553	-0.353553
IMPA1P1	-0.63943	-0.63943	2.2462	0.541056	-0.63943	-0.63943	-0.11477	-0.11477
ZNF705G	-0.353553	-0.353553	2.47487	-0.353553	-0.353553	-0.353553	-0.353553	-0.353553
LINC00703	-0.353553	-0.353553	-0.353553	-0.353553	-0.353553	-0.353553	2.47487	-0.353553
SLC22A16	-0.661438	-0.661438	0.220479	-0.661438	1.54335	-0.661438	-0.661438	1.54335
LIPJ	-0.467707	-0.467707	-0.467707	-0.467707	-0.467707	2.33854	-0.467707	0.467707
SNORD148	-0.353553	-0.353553	-0.353553	-0.353553	-0.353553	-0.353553	2.47487	-0.353553
PLEK	-0.540062	-0.540062	1.62019	-0.540062	-0.540062	1.62019	-0.540062	-0.540062
SYT5	-0.597783	-0.597783	-0.597783	0.774518	0.0675754	-0.597783	2.14682	-0.597783
PDZD4	-0.493575	-0.493575	-0.493575	-0.493575	-0.493575	-0.493575	2.24007	0.721379
CBLN2	-0.504016	-0.504016	2.18407	0.840027	-0.504016	-0.504016	-0.504016	-0.504016
TTLL13P	-0.724569	-0.724569	-0.724569	1.20761	-0.724569	-0.724569	1.20761	1.20761
LGALS4	-0.540062	-0.540062	1.62019	-0.540062	1.62019	-0.540062	-0.540062	-0.540062
ITGA2B	-0.724569	-0.724569	-0.724569	1.20761	1.20761	1.20761	-0.724569	-0.724569
FAM157B	-0.702009	-0.702009	0.902583	1.70488	-0.702009	-0.702009	0.902583	-0.702009
PPM1N	-0.540062	-0.540062	1.62019	-0.540062	1.62019	-0.540062	-0.540062	-0.540062
CPVL	-0.526212	-0.526212	-0.526212	-0.526212	1.15767	1.9996	-0.526212	-0.526212
LINC02369	-0.353553	-0.353553	-0.353553	-0.353553	-0.353553	-0.353553	2.47487	-0.353553
NPY1R	-0.353553	-0.353553	-0.353553	-0.353553	-0.353553	-0.353553	2.47487	-0.353553
LINC01658	-0.353553	-0.353553	-0.353553	-0.353553	-0.353553	2.47487	-0.353553	-0.353553
CHGA	-0.353553	-0.353553	2.47487	-0.353553	-0.353553	-0.353553	-0.353553	-0.353553
TLR1	-0.724569	-0.724569	-0.724569	2.17371	0.241523	-0.724569	0.241523	0.241523
SLC17A7	-0.353553	-0.353553	-0.353553	-0.353553	-0.353553	-0.353553	-0.353553	2.47487
UGT1A4	-0.724569	-0.724569	-0.724569	1.20761	1.20761	-0.724569	-0.724569	1.20761
PTPN6	-0.540062	-0.540062	1.62019	-0.540062	-0.540062	1.62019	-0.540062	-0.540062
MMRN1	-0.353553	-0.353553	-0.353553	2.47487	-0.353553	-0.353553	-0.353553	-0.353553
AGBL5-AS1	-0.353553	-0.353553	-0.353553	-0.353553	-0.353553	-0.353553	2.47487	-0.353553
LINC01565	-0.540062	-0.540062	-0.540062	1.62019	-0.540062	-0.540062	1.62019	-0.540062
MSTN	-0.353553	-0.353553	-0.353553	-0.353553	-0.353553	-0.353553	-0.353553	2.47487
FTCD-AS1	-0.540062	-0.540062	-0.540062	1.62019	1.62019	-0.540062	-0.540062	-0.540062
GPC3	-0.724569	-0.724569	1.20761	-0.724569	-0.724569	1.20761	1.20761	-0.724569
MIRLET7A1	-0.353553	-0.353553	-0.353553	-0.353553	-0.353553	-0.353553	-0.353553	2.47487
SLC22A9	-0.353553	-0.353553	-0.353553	-0.353553	-0.353553	-0.353553	-0.353553	2.47487
CPA3	-0.353553	-0.353553	-0.353553	-0.353553	2.47487	-0.353553	-0.353553	-0.353553
MIR590	-0.353553	-0.353553	-0.353553	2.47487	-0.353553	-0.353553	-0.353553	-0.353553
TPTE2P6	-0.540062	-0.540062	-0.540062	-0.540062	1.62019	-0.540062	-0.540062	1.62019
CALCB	-0.540062	-0.540062	-0.540062	1.62019	1.62019	-0.540062	-0.540062	-0.540062
CALCR	-0.504016	-0.504016	-0.504016	-0.504016	-0.504016	2.18407	-0.504016	0.840027
HNRNPCL1	-0.540062	-0.540062	-0.540062	1.62019	-0.540062	-0.540062	1.62019	-0.540062
ASGR2	-0.540062	-0.540062	-0.540062	-0.540062	1.62019	1.62019	-0.540062	-0.540062
LOC692247	-0.353553	-0.353553	-0.353553	2.47487	-0.353553	-0.353553	-0.353553	-0.353553
LINC02458	-0.540062	-0.540062	-0.540062	1.62019	-0.540062	-0.540062	-0.540062	1.62019
LINC01724	-0.353553	-0.353553	-0.353553	-0.353553	-0.353553	-0.353553	2.47487	-0.353553
LINC00309	-0.353553	-0.353553	-0.353553	2.47487	-0.353553	-0.353553	-0.353553	-0.353553
ACRBP	-0.724569	-0.724569	1.20761	-0.724569	1.20761	-0.724569	1.20761	-0.724569
PGPEP1L	-0.724569	-0.724569	-0.724569	-0.724569	1.20761	-0.724569	1.20761	1.20761
TFAMP1	-0.353553	-0.353553	-0.353553	-0.353553	-0.353553	2.47487	-0.353553	-0.353553
ANKUB1	-0.678077	-0.678077	-0.678077	-0.678077	-0.678077	0.749454	1.89148	0.749454
SNORD31B	-0.427963	-0.427963	-0.427963	0.142763	-0.427963	2.42502	-0.427963	-0.427963
FOXL2NB	-0.353553	-0.353553	-0.353553	2.47487	-0.353553	-0.353553	-0.353553	-0.353553
C5orf52	-0.353553	-0.353553	-0.353553	-0.353553	-0.353553	2.47487	-0.353553	-0.353553
GSG1L	-0.540062	-0.540062	1.62019	-0.540062	-0.540062	-0.540062	-0.540062	1.62019
SNORA79	-0.645234	-0.645234	-0.645234	0.0916832	2.30416	-0.645234	0.0925461	0.0925461
PROX1-AS1	-0.540062	-0.540062	-0.540062	-0.540062	-0.540062	-0.540062	1.62019	1.62019
UPB1	-0.353553	-0.353553	-0.353553	-0.353553	-0.353553	-0.353553	2.47487	-0.353553
CPLX2	-0.540062	-0.540062	-0.540062	-0.540062	-0.540062	2.34027	0.180021	0.180021
LINC02568	-0.724569	-0.724569	1.20761	-0.724569	1.20761	-0.724569	-0.724569	1.20761
FSCB	-0.353553	-0.353553	-0.353553	-0.353553	2.47487	-0.353553	-0.353553	-0.353553
KIAA1024L	-0.353553	-0.353553	2.47487	-0.353553	-0.353553	-0.353553	-0.353553	-0.353553
LOC101928659	-0.353553	-0.353553	2.47487	-0.353553	-0.353553	-0.353553	-0.353553	-0.353553
SLC38A8	-0.353553	-0.353553	-0.353553	-0.353553	-0.353553	-0.353553	2.47487	-0.353553
TM4SF1-AS1	-0.540062	-0.540062	1.62019	-0.540062	-0.540062	-0.540062	1.62019	-0.540062
EPOP	-0.979239	-0.979239	0.448617	-0.265311	0.448617	-0.979239	0.448617	1.85718
SHISAL2A	-0.504016	-0.504016	-0.504016	-0.504016	0.840027	2.18407	-0.504016	-0.504016
ZMYND12	-0.540062	-0.540062	1.62019	1.62019	-0.540062	-0.540062	-0.540062	-0.540062
MIR638	-0.540062	-0.540062	-0.540062	1.62019	-0.540062	-0.540062	-0.540062	1.62019
MIR6126	-0.353553	-0.353553	-0.353553	-0.353553	2.47487	-0.353553	-0.353553	-0.353553
OR4K3	-0.353553	-0.353553	-0.353553	-0.353553	-0.353553	-0.353553	2.47487	-0.353553
FOXN1	-0.353553	-0.353553	-0.353553	-0.353553	-0.353553	-0.353553	-0.353553	2.47487
FLJ40288	-0.467707	-0.467707	-0.467707	0.467707	-0.467707	2.33854	-0.467707	-0.467707
MEAT6	-0.353553	-0.353553	-0.353553	-0.353553	-0.353553	-0.353553	2.47487	-0.353553
NBEAP1	-0.724569	-0.724569	-0.0805076	-0.724569	-0.724569	1.85168	-0.0805076	1.20761
HES2	-0.540062	-0.540062	-0.540062	-0.540062	-0.540062	-0.540062	1.62019	1.62019
CCDC87	-0.846114	-0.846114	-0.846114	-0.846114	1.41019	0.282038	1.41019	0.282038
CA2	-0.353553	-0.353553	-0.353553	2.47487	-0.353553	-0.353553	-0.353553	-0.353553
ONECUT1	-0.724569	-0.724569	-0.724569	1.20761	1.20761	-0.724569	1.20761	-0.724569
SNORA63E	-0.540062	-0.540062	1.62019	-0.540062	-0.540062	-0.540062	-0.540062	1.62019
CERS3-AS1	-0.353553	-0.353553	-0.353553	-0.353553	2.47487	-0.353553	-0.353553	-0.353553
ASB11	-0.353553	-0.353553	-0.353553	-0.353553	2.47487	-0.353553	-0.353553	-0.353553
KRT42P	-0.353553	-0.353553	-0.353553	-0.353553	-0.353553	-0.353553	2.47487	-0.353553
CST2	-0.540062	-0.540062	-0.540062	-0.540062	1.62019	-0.540062	1.62019	-0.540062
MAPK15	-0.353553	-0.353553	-0.353553	-0.353553	-0.353553	-0.353553	-0.353553	2.47487
LINC01696	-0.353553	-0.353553	-0.353553	-0.353553	-0.353553	2.47487	-0.353553	-0.353553
TNFSF8	-1.40399	-1.40399	0.010022	-0.172196	0.389035	0.30157	1.4459	0.833647
LOC285804	-0.353553	-0.353553	-0.353553	-0.353553	-0.353553	2.47487	-0.353553	-0.353553
SNORD61	-0.353553	-0.353553	-0.353553	-0.353553	2.47487	-0.353553	-0.353553	-0.353553
KIF6	-0.353553	-0.353553	-0.353553	-0.353553	2.47487	-0.353553	-0.353553	-0.353553
HNRNPCL4	-0.540062	-0.540062	-0.540062	1.62019	-0.540062	-0.540062	1.62019	-0.540062
ZNF534	-0.353553	-0.353553	-0.353553	-0.353553	-0.353553	2.47487	-0.353553	-0.353553
CFAP61	-0.840027	-0.840027	-0.168005	-0.168005	-0.168005	-0.840027	1.84806	1.17604
ABCA9-AS1	-0.353553	-0.353553	-0.353553	2.47487	-0.353553	-0.353553	-0.353553	-0.353553
MGAT4EP	-0.353553	-0.353553	-0.353553	-0.353553	-0.353553	-0.353553	2.47487	-0.353553
[truncated: 19,500 more rows]

## Sheet: Fig. 1d
Venn diagram showing overlapping of genes under indicated conditions
Fig. 1d
Sen/Cont Upregulated	shMETTL3/shControl downregulated	shMETTL3/shControl downregulated
KHDRBS3	MMP12	CXCL5
MAPK13	MMP3	MMP10
SYPL1	MKI67	SLC7A14
ARHGAP6	MMP10	CXCL6
APCDD1L	LCE2C	PDE3A
SLC4A8	PI3	MKI67
F2R	CXCL3	FOXQ1
HSPA5	CXCL5	CEMIP
CTSL	CEMIP	TREM1
RNF149	LRRC15	MMP3
ATP6V0C	FBXL21	TOX
TGIF1	CSF3	CSF2
S100A16	IL1B	FBXL21
HSPE1	CSPG4	WNT16
FAM189B	CXCL1	MMP12
SMAD7	KCNJ2	TOP2A
TAF13	CXCL6	LCE2C
RASSF8	IL11	PCDH18
CACHD1	COL14A1	ITGA8
TARS	COLEC12	CHRM2
FXYD5	MYO1D	BPGM
HIVEP2	DCN	LMOD1
NFKBIA	MRVI1	ARHGAP25
RPSAP52	SERPINB2	PTGS2
USP3	BMP6	CXCL10
MLLT11	LMOD1	OLFML2A
NOMO2	RAB3D	PDGFD
CDKN1A	CYP26B1	HIST1H1B
WNT5A	CSF2	KCNJ2
PDZD8	CXCL8	LRRC15
PPIF	CALM3	SERPINA9
BIRC2	LTBP4	CXCL1
ZBTB21	PTPN3	TENM1
TSPAN14	PDE3A	CST1
MIPOL1	PTGS2	CFH
PSMD2	DNER	ITGA11
P4HA2	IGFBP3	GRIA4
TIPARP	RRBP1	HEPHL1
DACH2	ABCC3	CKB
WDFY2	NUDT6	CXCL3
PXN-AS1	ESM1	ARHGAP28
ANTXR2	IL6	PTPN3
ATP2B1	CLDN11	TMEM56
TMEM50A	VAT1	COL14A1
ABCA1	PPP1R3C	MXRA5
SMTN	L1CAM	ADAMTS19
SERPINE1	FLJ23867	NRG1
RN7SL3	FBLN1	GJA1
SNORA48	CYP1B1	ST3GAL5
CMAS	SLC1A3	GK
ENO2	EHBP1L1	CARMN
RGS3	ITPRIPL2	IL1B
CTSB	ANPEP	ASPM
PRICKLE2-AS3	GRIA4	TGOLN2
USP25	THBD	SLC44A5
MTRNR2L8	TSPAN16	PLAT
RMRP	TAGLN	NUDT6
PANX1	GREM2	SNHG26
LNPEP	LOC728392	ROR2
SLC30A4	TNFRSF1B	SLC39A8
CCDC15	METTL3	LOC349160
SCARNA12	TGOLN2	ARNT2
SLC31A1	LBH	NTN4
RRM2B	FADS3	FAT3
RSL24D1	ACTG2	VWA5A
SCARNA28	SOCS3	DCN
ATP6V1B2	PIK3C2G	OXR1
RORA-AS1	MELK	CENPE
PFDN2	ODC1	ANLN
KDM7A	CPT1A	SNCA
SNHG16	EHD2	IGFBP5
MAP1LC3B	ST6GALNAC3	ART3
TPBG	ART3	ABCC3
BSG	LOXL1-AS1	ESM1
SQOR	AHNAK2	GYG2
RBM20	RTL6	C1R
RRP12	LDOC1	ADAMTS5
SPRY4-AS1	LPAR1	QPCT
MAML3	CCL20	CTSS
SDCBP2-AS1	SNORA86	FENDRR
ANGPT2	PPP1CA	MELK
CEMIP2	SLC7A2	CXCL8
SUSD6	HYPK	FBLN1
FBXO28	FGF2	DNER
SARAF	PTGS1	CENPF
C16orf74	GAS6-AS1	DENND2A
GALNT6	PDGFD	PTGS1
PRICKLE2-AS1	ARG2	LOC101927513
SLC11A2	CHCHD2	MIR924HG
SF3B6	MCM4	LPAR1
LOC374443	LOC541472	PLCL1
ZNF697	PITPNM1	TNFRSF11B
PDLIM4	LAMA5	CST4
ITPRIPL2	TPX2	ELOVL4
SLC9A7	ZDHHC21	KCND2
C12orf40	LOXL1	PAPPA-AS1
GNPNAT1	IL1A	CYP26B1
LOC101060091	LIF	FGF2
GSTO1	FGFRL1	SLC7A2
B3GNT2	ENO2	LMO7
LOC102724050	C9orf78	BMP6
BBS2	SNX33	DIO2
SDE2	RPS6KA2	KCNJ15
SRPK1	SPOCD1	COLEC10
TNFRSF10B	ADGRE3	RNA5-8SN4
TMEM30A	PSMB6	GPR68
FBXL13	CXCL2	NEK10
LRRC8C	SGCB	COL19A1
SNORA24	NTN4	ACVRL1
SRPX2	TAGLN2	MAP9
APMAP	SAMD12	CRISPLD2
ENTPD7	EEPD1	THBS1
FKBP1A-SDCBP2	CAVIN1	MUSK
ITGA5	SYT11	PDE5A
CLDN12	SQOR	RNA5-8SN3
NINJ1	LMNB2	LTBP2
SDF2	TOR1B	EML1
TRPV2	LIX1L	LOC100288637
SPRED1	HSPG2	GREM2
LOC100129940	LOC101927296	LRRC32
DCBLD1	FLRT3	ADD3
PSAP	QPCT	IGFBP4
HECTD2-AS1	PRKG2	KDELC2
PPARGC1A	PLCB3	LOC100506076
SLC16A1	STUB1	HDAC2-AS2
CLEC2D	CNKSR3	RNA5-8SN2
RFX3	CNTNAP1	THSD4-AS1
JAG1	C1R	IGFBP7-AS1
FUT8	CLIP3	WLS
TFRC	CHST2	LTBP4
ZNF804A	ANKRD13A	BBS2
STEAP3	G6PD	ANPEP
PLOD1	AURKAIP1	CPT1A
SLC16A3	DZIP3	F2RL1
IGFBP3	CSK	RNA5-8SN5
SCARNA5	S100A6	LOC728392
RPS6KA3	HEPHL1	UFL1
HMGA2	ARF6	BDKRB2
SRPX	HEG1	C1S
SNCA	HIP1	LOC101928583
PPP2R2A	PRDX1	CLDN11
DUSP1	FSCN1	LOC100506175
PMAIP1	AGTPBP1	COLEC12
EFL1	EHD4	GNG12-AS1
PHKA1	MYADM	F2R
LRRC17	CCDC71L	SORT1
ARID3B	OAT	ADD3-AS1
LOC286059	FXYD5	NXPE3
SLC18B1	FAM189B	TMOD2
ACVRL1	PKN1	ANKRD36
FHOD3	LOC101927572	RTF1
TGM2	GPS1	ZDHHC21
ITGA2	HBEGF	IMPACT
HIF1A-AS1	GAS6	CD36
SLC35F2	NIPAL3	RNA5-8SN1
LINC02246	PURB	DYNC2LI1
LOC101929709	GK	LARP7
LOC101928516	PDE1C	HLTF
IRAK2	PLIN2	SLC4A7
STEAP3-AS1	RALGPS2	LNX1
DOCK4	AMMECR1L	PIK3IP1
MICA	TSR1	PRKD3
NBPF26	CTSS	HSP90B1
CORO2B	VPS4A	CUL7
HIF1A	PTMS	ANGPTL2
OSMR	ADM	NCL
SNORD10	TMPO	HAS2
CSKMT	PDZRN3	TMEM132B
LINC02407	NRK	TMX4
DEDD2	ATP13A3	UTP14C
LEPROTL1	APEH	RIPOR3
HIF1A-AS2	SOX11	TBX5
PTPRN	NOMO2	ERLEC1
ZMIZ1-AS1	LIN7C	TCEAL8
ERCC1	VASN	SEC62
EDEM3	CCDC80	PDZRN3
ZNF841	GDI1	GABRA2
KITLG	CYB5R3	LBH
LTBP2	EZR	COL6A3
TG	COL16A1	RFTN2
SMG8	C11orf80	SYT11
IGSF8	SLC25A43	PHTF2
LOC105370526	TFE3	SMC4
MMP16	DENND3	COL3A1
TXNIP	CLEC11A	TNFSF15
PKIA	PCBP1	PDLIM1
CD9	RAB11A	TRPS1
SNHG26	CTSZ	NEMP1
PELI1	CHRM2	COL4A6
PALM2	SHMT2	GAS6-AS1
AKR1B1	LOC101929680	C9orf84
SCARNA2	RGS3	BMP2
TMEM41A	ARNT2	POLI
RPGR	AP2M1	CLIP3
PNPLA8	MXRA5	HK2
BCAP31	IGFBP5	PPARA
GLIS3	MYO1C	ANKRD36B
ATF3	DNAJC10	ABHD17C
FKBP1A	SDF2	SLX4IP
LOC102724580	UHMK1	PHTF1
IRGQ	DYNC1LI1	GAS6
FJX1	GRIK2	TADA3
TRAF1	CIRBP	EEPD1
NDUFAF7	CST1	CAMK1D
MLKL	SLC25A5	FER1L6
PDE7B	HMGA1	KCNN2
DYRK3	SLC35B2	NTF3
ANKRD36B	C3	IL11
VLDLR	XRCC6	PREX1
SNHG4	PVR	MANF
ANKRD42	PDLIM4	LOC101927770
KIAA1549L	PRMT1	WNT5A
IRAK3	PRRC2A	ACSL4
GLCE	CACNA1A	FER1L6-AS2
ARNTL2-AS1	DRAP1	IARS2
RAB38	ICMT	RALGPS1
RAB3D	YKT6	ANTXR1
COMMD5	PLAUR	IRAK3
AHR	SCN9A	COL4A2-AS1
ARHGAP26	WTAPP1	SQOR
TMEM154	PREX1	CCDC7
OGFRL1	PLPP3	GDNF
SLC4A7	CSMD2	MYBL1
RAB31	TUBB3	UACA
SNORD133	NCL	NCKAP5
TNC	SH3BGRL3	ANKRD36C
ADAM12	HK2	DNAJC10
ATP1B1	KMT2D	ENC1
MMP14	CALM1	PSMD10
FAM110B	ACTG1	SLC16A6
SERPINE2	MED1	SPON2
ADGRE5	RTN3	ITPRIPL2
LYPLA1	HRH1	LOC101927296
ANK3	MVP	EFEMP2
SH2B3	IRAK1	ACAA2
ANKRD36C	PID1	HIP1
ATP6V0B	FURIN	CPD
PDE3A	PHLDA1	TNFRSF19
SNORA52	STC2	LOC101927572
MYOZ2	KCTD3	DNM1
SPRY4	MFGE8	TRMT1L
MAFF	WDR1	LOC100128988
IFNGR1	TMEM132A	MID1
CACNA2D3	CTSC	IGF2
SERPINB8	MMP1	INS-IGF2
ATP13A3		SKIL
IL1RAPL1		DGKE
KCTD8		SLC4A4
SNORA67		GAREM1
CSRNP1		COL12A1
NPC1		DUSP6
THCAT158		SLU7
ZC3H12C		TAGLN2
ITGB3		ARMCX2
SCARNA7		ZNF217
TPK1		FOXF1
MARS2		PDE1C
ADGRE3		SGCE
C2CD2L		JAZF1
SCARNA6		MAGT1
BIRC3		PBXIP1
GAREM1		CROT
KBTBD8		BIN1
SLC39A14		DIO2-AS1
CD58		NUCKS1
SLC25A37		SEMA6D
LRRC15		OSTC
EPB41L3		CNTLN
ITGB1		FRY
SOCS3		MTMR4
ADGRL4		GLIS3
NUMB		RAPGEF4
CDK17		APAF1
C10orf55		HSPA5
PLAU		TMEM9B
POC1B		MYLK
SNORA74D		RBPJ
PROSER2		SPATA6
SPHK1		USP53
PKIA-AS1		VEGFC
GLA		PDGFRA
PCNX1		MAP1B
MTHFD2L		POU2F2
CYBA		MAP7
AKAP12		PDIA4
USP53		OGFRL1
PLOD2		EHF
MAP7		DHCR24
LIF		ABCC4
ZNF792		ACAD8
FLT1		SLC20A1
ZNF438		SNORA86
RNF128		COL4A5
CHST11		ARSG
TERC		TBX2
CD82		MANEA
C2CD2		COL1A2
MT2A		HECA
CLDN1		ARHGEF10L
RGS4		NT5E
COL21A1		INMT-MINDY4
SNORA81		JCAD
CNIH3		MLEC
MIR3936HG		SLC9A6
CST3		THSD4
LINC02015		OBSCN
ELOVL4		VCAN-AS1
PRKD3		MLPH
PITPNC1		ARHGEF40
TSGA10		VASN
ERN 1.00		PSMA4
CSGALNACT2		STAU2
FGF14		STAMBPL1
SNORA74A		NPHP3
LOC91370		IRF2BPL
ARHGAP24		SCARNA2
ZNF432		SCUBE3
NAV3		MGMT
PART1		GREM1
STXBP5-AS1		LOC645513
TNIP1		CSGALNACT1
SVIP		TCEAL9
SNORA86		RAD50
FERMT1		FZD7
CD68		THRB
MCL1		BICC1
OTUB2		PAPPA
ANKRD36		CDCP1
SMOX		ERLIN2
GJA1		GMDS-DT
CRYL1		JUP
ATP8B4		MAP2K5
LOC644135		CEP112
UBALD2		ATP13A3
LOC153910		ERAP2
ARRDC4		OSMR-AS1
GCH1		P4HA2
PROCR		HSPA13
PTPN12		GRK5
HEPHL1		KPNB1
IL31RA		LOC101928461
PCDH9		PDGFRB
TRIM55		HOXB3
SLC26A8		NIN
PODXL		EDEM3
NFKBIZ		MYLK-AS1
PGM2L1		VCAN
NETO1		CASP3
POC1B-GALNT4		RGS5
NT5E		TWSG1
EYS		TMEFF2
NR4A3		FKBP14
GALNT4		TRAPPC11
RIPK2		COL4A2
SERPINI1		GLI2
THRB		TRAM1
SNORA68		SMARCA1
CXADR		LARS
ADAM19		COL5A2
AMPD3		EDIL3
TSPAN13		EPB41L2
SP140		PRKG2
LINC01829		PCNX1
RFX8		CACNA2D1
TAF4B		NFIX
ROBO4		COL4A2-AS2
PRSS3		MINDY4
VEGFA		TMEM132A
LINC02262		HEG1
SLC1A3		MEG8
ODC1		ADAM10
ASPHD1		MFGE8
LINC00862		TUBA1A
MT1L		HSD17B4
DCBLD2		TPM3
PLAUR		NXN
CDKN2B		PELI2
TNFAIP3		LINC00674
CD274		PLOD2
MCTP1		TMTC3
SLC43A3		MSC-AS1
DUSP5		SGCB
POC1B-AS1		DPYSL3
C3orf52		ZNF160
PDE4D		COL6A2
PIM2		PLCG1-AS1
IER3		FBN2
MME		INHBA
NEK10		DEK
TMX4		EPB41L5
CD163L1		IVNS1ABP
ZC3H12A		KANK2
MANCR		TPCN1
OSGIN2		RFX3
SLC22A4		TMBIM6
FZD8		UST
TM4SF1		OSMR
VEGFC		CD44
KCNIP4		MMP2
TRIB1		CHST2
IL1RL2		SLC2A10
CHD7		ARPC3
PLAT		LYPLAL1
LOC100506076		RECK
IL18R1		FADS2
DIO2		UHMK1
NRK		MMP14
ABCA13		STAT6
ICAM1		NEK9
LOC101928404		TGFBI
LINC01060		DHX29
GNG12-AS1		PDIA6
PPM1H		EIF4EBP2
SPRY2		ATP6AP2
ERRFI1		BTN2A2
AK4		MFSD14B
MED12L		MRC2
CYP2S1		VEGFA
SLCO4A1		SETD7
STEAP1		LINC00342
ASB2		STOM
ATP8A1		SRBD1
RASD1		RASA1
TEX26-AS1		FSTL1
LINC02516		DPYSL2
TM4SF19-TCTEX1D2		TOP 1.00
SYN1		SOBP
GCSAM		ITGB5
WLS		NDUFAF7
TIMP1		FHL1
TEX14		FGF7
E2F7		AKAP12
LOC101927661		C6orf62
HES1		MIR31HG
LPXN		CORO7
VWA5A		CCDC102B
MIR548H2		NID2
APLP1		PHF21A
LINC01828		PANX1
MIR548F3		PRIM2
BTBD11		LMAN1
TMEM132A		NINL
BRINP3		CFAP54
LINC01592		KTN1
MEDAG		TERF2IP
UPP1		EPRS
RFX3-AS1		PCBP3
LOC100507065		SMARCA5
STEAP2-AS1		NBEAL1
XKRX		DZIP1
FGF2		ETV1
ZNF385D
CLGN
DIO2-AS1
LRFN5
COLEC10
HTR7
SAT1
LOC100506123
ANPEP
SCG5
PTPN3
SLC9C1
HBEGF
NUDT6
NRIP3
FGF14-IT1
MACROD2
EGR3
PRKG2
C3
BTN2A2
KCNG1
L1CAM
LINC01846
SLC44A5
ARSG
SLC20A1
XDH
LINC01812
FOXQ1
PNP
TNFRSF10D
LOC101928942
IGF2
INS-IGF2
PLEK2
ZSWIM5
PCDH9-AS2
ABCG1
RAC2
ACBD7-DCLRE1CP1
MYO1D
SGCG
CD36
RPE65
PWRN1
AADACL2-AS1
SEMA7A
COL22A1
CDCP1
DUSP6
TIE1
P2RX5
DCDC2C
WNT7B
MROH9
ENC1
GPR68
SERPINB10
FER1L6-AS1
WDR49
CASC20
LINC01239
CFAP54
ACPP
PRDM1
TENM1
GDNF
CADPS
HK2
ABCA3
HAS2
SEMA6D
LOC101927513
GFPT2
QPCT
SERPINB7
SMOC1
SLC35F3
AREG
CSMD2
TLL2
POU2F2
DKK 2.00
DGAT2
GK
OLAH
CCL3
LINC01655
FLRT3
INHBA-AS1
NTSR1
OSTN
LOC541472
ANGPTL4
FER1L6
TMCC3
NAMPT
PREX1
IL33
IFNE
FER1L6-AS2
LOC101926942
DCC
OSTN-AS1
LOC389602
PIK3C2G
EREG
LAMC2
LCE2A
GDF15
LIPG
LOC105369187
CD69
F2RL1
VNN 1.00
INHBA
IVL
RRAD
LYPLAL1-DT
NDP
TNIP3
KIF21B
SLC22A15
HEY1
SERPINB4
LOC400800
SERPINA9
CHST2
IL6
LUCAT1
BPGM
KYNU
TREM1
LOC101929380
MIR31HG
LINC02257
SLC6A15
XIRP2
TCIM
MT1X
CXCL6
RP1
LINC02392
IL13RA2
LINC00536
DNER
ARHGAP25
BCL2A1
TMEM156
BMP2
TFPI2
MRGPRX3
NRG1
IL11
TTC29
CXCL2
TAGLN3
ANOS1
DUSP4
TMEM132B
SLC16A6
LOC101928143
LCE1F
STC1
BMP6
FBXL21
CST4
KCNJ15
COL19A1
CYP26B1
NTNG1
LCE2C
MMP12
GABRA2
RPLP0P2
THBD
CTSS
PI3
LINC02154
ESM1
MIR3142HG
SERPINB2
IL1A
TNFSF8
EHF
CCL20
CXCL1
PTGS2
CST1
CSF2
CXCL8
CXCL3
MMP1
WTAPP1
TNFSF15
MMP10
CSF3
CXCL5
IL1B
MMP3

## Sheet: Fig .1e
KEGG pathway enrichment analysis showing enriched pathways associated with the SASP and metabolic process
Figure 1e
Term	Number of genes
NF-kappa B signaling	5
Chemokine Signaling	6
Metabolic pathways	6
TFN signaling	9
IL-17 signaling	9
Cytokine-cytokine receptor interaction	9

## Sheet: Fig. 1g
Pearson correlation of 10 MTC-regulated genes between differences in chromatin contact numbers and alterations in nascent transcription
Fig. 1g
Symbol	Log10[Changes in enhancer-promoter interaction (senescence - proliferation)]	Fold changes in gene expression
MMP3	0.954243	10.9197
IL1B	1.20412	9.58533
IL11	0	4.55517
PTGS2	0.60206	6.52509
HK2	0.30103	2.15932
CXCL3	0.90309	7.06258
CHST2	0.30103	4.17093
QPCT	0.60206	3.45616
CXCL8	1.36173	7.00389
ANPEP	0	1.83934

## Sheet: Fig. 2e
3C-qPCR analysis of the ligation frequency on the indicated HK2 gene loci in proliferating and senescent cells with either vector, METTL3 or METTL14 KD.
	Control		Sen/shControl		Sen/shMETTL3		Sen/shMETTL14
NPC (non-peak control)	1.01963	0.052881	0.247408	0.247408	0.342829	0.342829	0.244852	0.262497
tail1	0.414434	0.427475	0.310483	1.81571	0.448444	0.027633	0.247099	0.796638
tail2	0.780707	1.32267	2.16493	2.06175	0.476957	0.445693	1.61589	0.822036
tail3	0.0161	0.878533	0.743093	0.462146	0.383635	0.053657	0.017224	0.152184
tail4	0.267622	0.316265	0.192059	0.334222	0.000737	0.078238	0.101358	0.004101

## Sheet: Fig. 3c
RT-qPCR analysis of Hk2 expression in young (n=5) and aged (n=5) hepatocytes
Young					Aged
0.625529	1.08826	0.512661	1.70224	1.68332	5.8287	8.8136	4.67198	21.5817	6.49062

## Sheet: Fig. 3d
Unprocessed Western Blots pictures of detecting Hk2 expression in mice liver.Ponceau S staining was used as the 506 internal control.

## Sheet: Fig. 3e
The quantification data of band intensity of Hk2 compared to Ponceau S, as in Fig. 3d
Young					Aged
1.18	1.08	1.01	1	0.78	1.17	3.21	2.32	2.13	1.14

## Sheet: Fig. 3f
Unprocessed Western Blots pictures of detecting Hk2 expression in mice hepatocytes

[truncated: 45 more sheets: Fig. 3g, Fig. 4a, Fig. 4b, Fig. 4c, Fig. 4d, Fig. 5b, Fig. 5c, Fig. 5e, Fig. 5g, Fig. 5i, Fig. 6b, Fig. 6h, Fig. 6f, Supplementary Fig. 1b, Supplementary Fig. 1c, Supplementary Fig. 1d, Supplementary Fig. 1e, Supplementary Fig. 1g, Supplementary Fig. 2a, Supplementary Fig. 2b …]
